# Supplementary material for: Enhanced rabies surveillance in roadkill specimens by real-time RT-PCR
Source: PLoS Negl Trop Dis. 2025 Jul 18;19(7):e0013348. doi: 10.1371/journal.pntd.0013348 (PMC12324673; doi:10.1371/journal.pntd.0013348)
Supplement: S1 Table — (XLSX) [file pntd.0013348.s001.xlsx]

## Sheet: Sheet1
sample_id	state	county	sex	age	date_collected	host	original_id	LN34_avg	Actin_avg	PCR_Result	Sample	current weather	current temp	previous day temp	road type	skull condition	brain condition	number days in field	Received	Sample	Detailed description of submitted sample
A18-2199	TN	White	FEMALE	ADULT	20180703	Striped Skunk	TNS180409	ND	28.9551	Indeterminate	No brain tissue	overcast	82	85	state highway	no structures recognizable	very poor	1-3 days	Head	Skull fragments	No identifiable brain, very poor
A18-2200	TN	White	FEMALE	ADULT	20180703	Raccoon	TNS180405	ND	23.6667	Indeterminate	No brain tissue	overcast	84	85	state highway	flattened	fair	1-3 days	Specimen	Brain tissue	liquefied, gloopy, deteriorated brain
A18-2218	AZ	Cochise	NOT RECORDED	ADULT	20180718	Striped Skunk	8WX01	ND	25.5462	Negative	Brain tissue	overcast	90	92	state highway	intact	fair	1-3 days	Head	Brainstem/cerebellum	Fair condition, brainstem recognizable
A18-2344	WV	Berkeley	MALE	ADULT	20180720	Raccoon	18WV000	ND	36.833	Indeterminate	No brain tissue	sunny	95	98	state highway	no structures recognizable	very poor	1-3 days	Specimen	Unidentifiable tissue	moist, possible brain, tissue smeared
A18-2345	WV	Berkeley	FEMALE	JUVENILE (YOY)	20180723	Raccoon	18WV001	ND	26.037	Indeterminate	No brain tissue	rain	80	85	county highway	no structures recognizable	very poor	1-3 days	Specimen	Unidentifiable tissue	brown, very little tissue, smeared
A18-2346	WV	Pendleton	FEMALE	ADULT	20180801	Raccoon	18WV200	20.6247	19.315	POSITIVE	Brain tissue	sunny	75	82	state highway	severley fractured	poor	1-3 days	Specimen	Brain tissue	blood, brain tissue, smeared, no clear structures
A18-2384	TN	Hamilton	MALE	ADULT	20180726	Raccoon	TNS180858	ND	ND	Indeterminate	No brain tissue	other	n/a	n/a	city street	severley fractured	very poor	1-3 days	Specimen	Unidentifiable tissue	Black, maggots, no identifiable brain tissue
A18-2385	TN	Maury	FEMALE	ADULT	20180809	Raccoon	TNS180038	ND	29.846	Indeterminate	No brain tissue	sunny	90	90	state highway	severley fractured	poor	>3 days	Specimen	Unidentifiable tissue	Brown/black desiccated
A18-2386	TN	Franklin	MALE	ADULT	20180730	Raccoon	TNS180910	ND	37.272	Negative	Brain tissue	overcast	82	85	state highway	no structures recognizable	very poor	unknown	Specimen	Brain tissue	liquefied brain, no identifiable structure, some bone
A18-2406	AZ	Yavapai	NOT RECORDED	JUVENILE (YOY)	20180719	Coyote	8WG01	ND	ND	Indeterminate	No brain tissue	sunny	105	107	interstate	fractured but recognizable	very poor	>3 days	Specimen	Unidentifiable tissue	Small piece of unidentified tissues
A18-2407	AZ	Pinal	NOT RECORDED	JUVENILE (YOY)	20180822	Striped Skunk	8WN01	ND	31.821	Indeterminate	No brain tissue	overcast	82	100	state highway	fractured but recognizable	very poor	1-3 days	Head	Skull fragments	No hard skull, dessiccated, head turned so hard to orient
A18-2408	AZ	Cochise	NOT RECORDED	ADULT	20180820	Striped Skunk	8WX02	ND	31.167	Indeterminate	No brain tissue	sunny	87	95	state highway	fractured but recognizable	poor	1-3 days	Head	Skull fragments	No idetnifiable brain, skull crushed
A18-3206	AZ	Pinal	NOT RECORDED	JUVENILE (YOY)	20180912	Hooded Skunk	8WN02	ND	ND	Indeterminate	No brain tissue	sunny	92	104	state highway	fractured but recognizable	very poor	>3 days	Head	Skull fragments	skull fragments, vertebrae, cheesy gray tissue in skull
A18-3207	AZ	Pinal	NOT RECORDED	ADULT	20180912	Striped Skunk	8WN03	ND	32.683	Indeterminate	No brain tissue	sunny	95	104	state highway	fractured but recognizable	very poor	1-3 days	Head	Skull fragments	Desiccated, no identifiable brain tissue
A18-3208	AZ	Maricopa	NOT RECORDED	ADULT	20190928	Gray Fox	8WG02	ND	24.8053	Indeterminate	No brain tissue	sunny	102	102	state highway	intact	very poor	>3 days	Head	Skull fragments	Dessiccated, beetles, maggots, no brain/spinal cord
A18-3295	AZ	Pinal	NOT RECORDED	ADULT	20181010	Gray Fox	8WN05	ND	27.676	Indeterminate	No brain tissue	sunny	60	78	state highway	flattened		1-3 days	Head	Skull fragments	Some wet tissue inside skull
A18-3296	AZ	Maricopa	FEMALE	ADULT	20181018	Striped Skunk	8WG03	ND	24.233	Negative	Brain tissue	sunny	86	87	state highway	intact	good	1-3 days	Head	Brain tissue	White tissue in from spinal cord
A18-3297	AZ	Maricopa	MALE	ADULT	20181018	Raccoon	8WG04	ND	27.1333	Indeterminate	No brain tissue	sunny	86	87	state highway	intact	good	<1 day	Head	Skull fragments	Collected tissue from skull area, no identifiable brain
A18-3298	AZ	Cochise	NOT RECORDED	ADULT	20181027	Striped Skunk	8WX03	ND	37.2307	Indeterminate	No brain tissue	sunny	68	70	state highway	flattened	poor	>3 days	Head	Unidentifiable tissue	No skull fragments, desiccated, possible brain
A19-0520	AL	Colbert	MALE	ADULT	20180918	Raccoon	ALCG1803	ND	25.5887	Indeterminate	No brain tissue	sunny	94	95	state highway	severley fractured		1-3 days	Specimen	Unidentifiable tissue	brown/gray, took swab
A19-0521	AL	Lee	MALE	ADULT	20180926	Raccoon	ALCG1804	ND	28.0174	Indeterminate	Brain tissue	overcast	80	95	state highway	intact		1-3 days	Specimen	Brain tissue	brown/gray, took whitest pieces
A19-0522	AL	Lee	MALE	ADULT	20181015	Raccoon	ALCG1805	ND	27.1833	Indeterminate	Brain tissue	sunny	78	75	county highway	intact	good	1-3 days	Specimen	Brain tissue	brown/gray mush, took whitest pieces
A19-0523	AL	Lee	FEMALE	ADULT	20181009	Raccoon	CS 18 01	ND	ND	Indeterminate	No brain tissue	overcast	80	86	county highway	flattened	very poor	>3 days	Specimen	Skull fragments	brown, desiccated
A19-0524	AL	Lee	MALE	ADULT	20181012	Raccoon	CS 18 02	ND	19.4651	Negative	Brain tissue	sunny	74	80	county highway	severley fractured	poor	1-3 days	Specimen	Brainstem/cerebellum	good, pink, white
A19-0525	AL	Lee	MALE	ADULT	20181025	Raccoon	CS 18 03	ND	22.3874	Indeterminate	No brain tissue	overcast	53	72	county highway	no structures recognizable	very poor	1-3 days	Specimen	Unidentifiable tissue	brown, hair
A19-0526	AL	Lee	MALE	ADULT	20181025	Raccoon	CS 18 04	ND	ND	Indeterminate	No brain tissue	sunny	71	72	county highway	no structures recognizable	very poor	1-3 days	Specimen	Unidentifiable tissue	brown, desiccated
A19-0527	AL	Coffee	FEMALE	JUVENILE (YOY)	20180829	Raccoon	JRT18001	ND	23.4772	Indeterminate	Brain tissue	overcast	83	92	county highway	fractured but recognizable	poor	1-3 days	Specimen	Brain tissue	gray/white mush
A19-0528	AL	Dale	MALE	ADULT	20180829	Raccoon	JRT18002	ND	17.9419	Negative	Brain tissue	overcast	87	92	dirt road	severley fractured	poor	1-3 days	Specimen	Brainstem/cerebellum	lots of blood, mush
A19-0529	AL	Henry	FEMALE	ADULT	20180906	Raccoon	JRT18003	ND	24.1137	Indeterminate	Brain tissue	sunny	90	94	state highway	flattened	poor	1-3 days	Specimen	Brain tissue	took whitest pieces
A19-0530	AL	Macon	MALE	ADULT	20181001	Raccoon	MG1804	ND	34.6991	Indeterminate	No brain tissue	sunny	84	86	state highway	intact	very poor	1-3 days	Specimen	Unidentifiable tissue	desiccated, hair
A19-0531	AL	Dale	MALE	ADULT	20180919	Raccoon	NRMP01	ND	18.7883	Negative	Brain tissue	sunny	90	90	dirt road	intact	fair	<1 day	Specimen	Brainstem/cerebellum	good
A19-0532	AL	Dale	MALE	ADULT	20180919	Raccoon	NRMP02	ND	19.7092	Negative	Brain tissue	overcast	88	88	other	intact	good	<1 day	Specimen	Brainstem/cerebellum	very small piece
A19-0533	AL	Dale	MALE	ADULT	20180922	Raccoon	NRMP03	ND	27.929	Indeterminate	No brain tissue	sunny	92	92	other	other	good	<1 day	Specimen	Unidentifiable tissue	gray, waxy, with hair
A19-0534	AL	Dale	MALE	ADULT	20180924	Raccoon	NRMP04	ND	25.3229	Negative	Brain tissue	sunny	94	94	city street	fractured but recognizable	poor	1-3 days	Specimen	Brainstem/cerebellum	brown cerebellum
A19-0535	AL	Pike	MALE	ADULT	20180810	Raccoon	DG18001	ND	21.8906	Indeterminate	No brain tissue	overcast	92	93	state highway	fractured but recognizable	fair	<1 day	Specimen	Unidentifiable tissue	red, desiccated
A19-0536	AL	Coffee	MALE	ADULT	20180822	Raccoon	DG18002	ND	16.6371	Negative	Brain tissue	overcast	75	91	city street	intact	good	<1 day	Specimen	Brainstem/cerebellum	good
A19-0537	AL	Coffee	FEMALE	ADULT	20180901	Raccoon	DG18003	ND	17.9279	Negative	Brain tissue	overcast	81	91	county highway	fractured but recognizable	good	<1 day	Specimen	Brainstem/cerebellum	good
A19-0538	AL	Houston	MALE	ADULT	20180903	Raccoon	DG18004	ND	26.8961	Negative	Brain tissue	overcast	85	90	state highway	fractured but recognizable	fair	1-3 days	Specimen	Brainstem/cerebellum	gray/brown, some white, looks like cerebellum
A19-0539	AL	Baldwin	MALE	JUVENILE	20190925	Raccoon	PS1801	ND	20.8229	Negative	Brain tissue	overcast	89	92	city street	severley fractured	poor	1-3 days	Specimen	Brainstem/cerebellum	blood clots, some white matter
A19-0540	AL	Baldwin	FEMALE	ADULT	20180930	Raccoon	PS1802	ND	21.4145	Indeterminate	No brain tissue	sunny	90	92	state highway	fractured but recognizable	fair	1-3 days	Specimen	Unidentifiable tissue	white gloopy inside of brown skin, possible brain?
A19-0541	AL	Baldwin	MALE	ADULT	20180930	Raccoon	PS1803	ND	29.2982	Indeterminate	No brain tissue	sunny	87	90	state highway	intact	very poor	1-3 days	Specimen	Unidentifiable tissue	brown liquid
A19-0542	AL	Baldwin	FEMALE	ADULT	20181005	Raccoon	PS1804	ND	21.6368	Indeterminate	No brain tissue	sunny	89	90	state highway	severley fractured	very poor	1-3 days	Specimen	Unidentifiable tissue	brown
A19-0697	WV	Hardy	FEMALE	ADULT	20190317	Raccoon	19WV200	ND	22.3058	Negative	Brain tissue	sunny	43	50	state highway	intact	poor	>3 days	Specimen	Brain tissue	gray, goop, cannot tell structures
A19-0698	WV	Monongalia	MALE	ADULT	20190312	Raccoon	19WV400	ND	23.5651	Indeterminate	No brain tissue	sunny	47	49	state highway	intact	very poor	>3 days	Specimen	Unidentifiable tissue	Red, liquefied, some white
A19-0699	WV	Monongalia	NOT RECORDED	ADULT	20190312	Raccoon	19WV401	ND	24.4031	Indeterminate	No brain tissue	sunny	47	49	state highway	no structures recognizable	very poor	<1 day	Specimen	Unidentifiable tissue	Red, some white
A19-0700	WV	Preston	MALE	ADULT	20190312	Raccoon	19WV402	ND	21.2403	Indeterminate	No brain tissue	sunny	46	49	county highway	severley fractured	poor	1-3 days	Specimen	Unidentifiable tissue	Red, liquefied, some white
A19-0701	WV	Greenbrier	FEMALE	ADULT	20190315	Raccoon	19WV403	ND	22.3188	Indeterminate	No brain tissue	rain	55	67	state highway	severley fractured	poor	>3 days	Specimen	Unidentifiable tissue	Red goop, some white
A19-0723	NC	Clay	NOT RECORDED	ADULT	20190304	Raccoon	NC19039	ND	23.2135	Indeterminate	No brain tissue	overcast	34	53	county highway	flattened	very poor	>3 days	Specimen	Unidentifiable tissue	dark red, white, firm
A19-0724	NC	Cherokee	MALE	ADULT	20190304	Raccoon	NC19040	ND	32.7557	Indeterminate	No brain tissue	overcast	34	53	county highway	flattened	very poor	>3 days	Specimen	Unidentifiable tissue	blood, bone, muscle, tissue
A19-0725	NC	Cherokee	MALE	ADULT	20190304	Raccoon	NC19041	ND	23.818	Negative	Brain tissue	overcast	34	53	county highway	fractured but recognizable	fair	>3 days	Specimen	Brain tissue	liquefied, gloopy
A19-0734	WV	Preston	MALE	ADULT	20190319	Raccoon	19WV404	ND	27.0782	Indeterminate	No brain tissue	sunny	40	44	state highway	severley fractured	very poor	>3 days	Specimen	Unidentifiable tissue	Red, liquefied, bone
A19-0735	AZ	Maricopa	NOT RECORDED	ADULT	20190307	Raccoon	9VB01	ND	28.2484	Indeterminate	No brain tissue	sunny	72	74	interstate	intact	poor	>3 days	Head	Unidentifiable tissue	brown/gray material, maggots, skin
A19-1326	WV	Berkeley	MALE	ADULT	20190429	Raccoon	19WV100	ND	29.9747	Indeterminate	No brain tissue	overcast	60	75	state highway	no structures recognizable	very poor	>3 days	Specimen	Unidentifiable tissue	brown/red tissue, leathery
A19-1327	WV	Berkeley	MALE	ADULT	20190429	Raccoon	19WV101	ND	18.6619	Negative	Brain tissue	overcast	60	75	interstate	severley fractured	poor	>3 days	Specimen	Brain tissue	white mushy tissue, unidentifiable brain
A19-1328	WV	Randolph	MALE	ADULT	20190430	Raccoon	19WV150	ND	22.2302	Indeterminate	No brain tissue	sunny	76	78	state highway	fractured but recognizable	fair	>3 days	Specimen	Unidentifiable tissue	goopy gray/red/brown tissue, possible brain?, liquefied
A19-1329	WV	Grant	MALE	ADULT	20190515	Raccoon	19WV405	ND	26.7654	Negative	Brain tissue	sunny	68	50	county highway	intact	poor	1-3 days	Specimen	Brain tissue	blood, unidentifiable brain tissue, white
A19-1443	ME	Penobscot			20190403	Raccoon	JJ19121	ND	25.4224	Indeterminate	No brain tissue	other	32	47	interstate	no structures recognizable	very poor	<1 day	Specimen	Unidentifiable tissue	dessiccated, brown/red tissue, no identifiable brain
A19-1444	ME	Aroostook			20190426	Raccoon	JJ19151	28.616	27.7778	POSITIVE	No brain tissue	rain	38	40	county highway	other	very poor	unknown	Specimen	Unidentifiable tissue	dessiccated brown tissue, no identifiable brain
A19-1445	ME	Washington			20190508	Bobcat	MRE19005	ND	ND	Indeterminate	No brain tissue	sunny	52	55	other	intact	very poor	>3 days	Specimen	Skull fragments	vertebrae, muscle, hair, maggot, no identifiable brain/spinal cord
A19-1567	WV	Monroe	FEMALE	ADULT	20190702	Raccoon	19WV250	ND	23.1314	Negative	Brain tissue	sunny	85	84	state highway	severley fractured	poor	1-3 days	Specimen	Brain tissue	Brown liquid slop, some gray/white, most likely brain
A19-1568	WV	Monroe	MALE	ADULT	20190702	Raccoon	19WV251	ND	32.0255	Indeterminate	No brain tissue	sunny	85	84	state highway	flattened	very poor	>3 days	Specimen	Skull fragments	desiccated leathery brown tissue, hair, swabbed skull fragments
A19-1569	WV	Preston	MALE	ADULT	20190625	Raccoon	19WV450	ND	28.0872	Negative	Brain tissue	sunny	78	82	state highway	intact	poor	1-3 days	Specimen	Brain tissue	Brown/white liquidy mush, most likely brain
A19-1600	NC	Buncombe	MALE	ADULT	20190514	Raccoon	NC19089	ND	28.5047	Negative	Brain tissue	sunny	52	70	interstate	intact	poor	>3 days	Specimen	Brain tissue	Red/brown and gray/white tissue, mush, likley brain, no structure
A19-1601	NC	Haywood	MALE	ADULT	20190530	Raccoon	NC19107	ND	28.5449	Indeterminate	No brain tissue	sunny	88	86	interstate	fractured but recognizable	very poor	>3 days	Specimen	Unidentifiable tissue	Red/brown liquefied tissue, some muscle, no identifiable brain
A19-1602	NC	Cherokee	FEMALE	ADULT	20190530	Raccoon	NC19106	ND	ND	Indeterminate	No brain tissue	sunny	84	86	state highway	fractured but recognizable	poor	>3 days	Specimen	Unidentifiable tissue	Red/brown gloop with hair
A19-1603	NC	Macon	MALE	ADULT	20190617	Raccoon	NC19122	ND	29.1171	Negative	Brain tissue	overcast	73	84	state highway	severley fractured	very poor	>3 days	Specimen	Brain tissue	Gray/white paste, no structure, likely brain
A19-1611	WV	Preston	FEMALE	ADULT	20190710	Raccoon	19WV451	ND	18.8451	Negative	Brain tissue	sunny	89	92	state highway	intact	poor	1-3 days	Specimen	Brain tissue	blob of pink and white brain tissue, no structure
A19-1612	WV	Randolph	MALE	ADULT	20190716	Grey Fox	19WV151	ND	21.2719	Negative	Brain tissue	sunny	85	86	interstate	intact	very poor	1-3 days	Specimen	Brain tissue	red/white/brown goop, most likely brain, no structure, some hair
A19-1649	AZ	Pinal	FEMALE	ADULT	20190703	Striped Skunk	9LV01	ND	26.4461	Indeterminate	No brain tissue	sunny	88	100	state highway	flattened	very poor	<1 day	Head	Skull fragments	skull fragments, desiccated pink/red tissue (muscle), no identifiable brain
A19-1650	TN	Hamilton			20190716	Red Fox	TNS190546	ND	ND	Indeterminate	No brain tissue	other	?	?	city street	fractured but recognizable	very poor	unknown	Specimen	Unidentifiable tissue	gray liquefied tissue, clumps of fur, no identifiable brain
A19-1671	WV	Hampshire	MALE	JUVENILE (YOY)	20190805	Raccoon	19WV000	ND	33.9277	Indeterminate	No brain tissue	sunny	87	89	county highway	flattened	very poor	>3 days	Specimen	Unidentifiable tissue	leathery desiccated tissue with hair, muscle/skin?
A19-1672	WV	Hampshire	MALE	JUVENILE (YOY)	20190806	Raccoon	19WV001	17.0993	29.6322	Positive	Brain tissue	sunny	90	87	county highway	fractured but recognizable	poor	1-3 days	Specimen	Brain tissue	tan/gray liquid goop, streaks of white, likely brain
A19-1673	WV	Hampshire	FEMALE	ADULT	20190806	Raccoon	19WV002	ND	35.1162	Indeterminate	No brain tissue	sunny	90	87	county highway	severley fractured	very poor	>3 days	Specimen	Unidentifiable tissue	black/brown goop, some hair
A19-1733	ME	Penobscot			20190806	Raccoon	JJ19183PCR	ND	33.6732	Indeterminate	No brain tissue	sunny	78	80	county highway	flattened	very poor	<1 day	Specimen	Unidentifiable tissue	red/brown/black goop, small bone fragments
A19-1734	ME	Penobscot			20190817	Skunk	JJ19188PCR	ND	23.6388	Indeterminate	No brain tissue	sunny	85	79	state highway	flattened	very poor	<1 day	Specimen	Unidentifiable tissue	dried brown liquid
A19-1735	ME	Aroostook			20190804	Raccoon	JM19002PCR	ND	ND	Indeterminate	No brain tissue	sunny	74	75	interstate	severley fractured	very poor	>3 days	Specimen	Unidentifiable tissue	skull fragments with desiccated brown/black tissue
A19-1736	ME	Franklin			20190822	Raccoon	JM19003PCR	ND	25.0412	Indeterminate	No brain tissue	sunny	86	88	state highway	no structures recognizable	very poor	>3 days	Specimen	Unidentifiable tissue	brown/black cheesy tissue held together by hair
A19-1737	ME	Androscoggin			20190826	Raccoon	JM19004PCR	ND	ND	Indeterminate	No brain tissue	sunny	52	78	state highway	no structures recognizable	very poor	1-3 days	Specimen	Unidentifiable tissue	rotten skin, hair, muscle, watery liquid separated
A19-1738	ME	Androscoggin			20190826	Raccoon	JM19005PCR	ND	ND	Indeterminate	No brain tissue	sunny	52	78	state highway	flattened	very poor	>3 days	Specimen	Unidentifiable tissue	desiccated skin, brittle
A19-1739	ME	Penobscot			20190723	Raccoon	JJ19177PCR	ND	33.7676	Indeterminate	Brain tissue	sunny	78	80	interstate	fractured but recognizable		<1 day	Specimen	Brain tissue	Skull fragments with pink/gray tissue, atypica consistency for brain
A19-1740	ME	Aroostook			20190729	Skunk	JJ19181PCR	ND	25.169	Indeterminate	No brain tissue	sunny	85	90	interstate	flattened	very poor	<1 day	Specimen	Unidentifiable tissue	dried red/brown tissue
A19-1872	AZ	Santa Cruz	FEMALE	JUVENILE (YOY)	20190803	Raccoon	SCMO-1910	ND	21.3426	Negative	Brain tissue	overcast	98	97	*	severley fractured	very poor	<1 day	Head	Brain tissue	pink goop/liquid inside skull, likely brain
A19-1873	AZ	Pinal	NOT RECORDED	ADULT	20190807	Striped Skunk	9LV02	ND	40.1487	Indeterminate	No brain tissue	overcast	85	91	state highway	*severley fractured	very poor	>3 days	Head	Unidentifiable tissue	desiccated, crumbly tissue, no identifiable brain
A19-1874	AZ	Pinal	NOT RECORDED	ADULT	20190807	Striped Skunk	9LV03	ND	32.9787	Indeterminate	No brain tissue	overcast	95	97	state highway	*severley fractured	very poor	>3 days	Head	Unidentifiable tissue	Severly desiccated, skull fragments, pale/white ligament-looking tissue
A19-1875	AZ	Pinal	NOT RECORDED	ADULT	20190807	Hooded Skunk	9LV04	ND	35.6329	Indeterminate	No brain tissue	sunny	102	102	state highway	fractured but recognizable	very poor	>3 days	Head	Unidentifiable tissue	desiccated, vertebrae with some pink material inside, skull fragments
A19-1876	AZ	Maricopa	NOT RECORDED	JUVENILE (YOY)	20190815	Grey Fox	9VB02	ND	19.1578	Negative	Brain tissue	sunny	113	111	county highway	intact	very poor	1-3 days	Head	Brain tissue	Brain material on skull fragments
A19-1877	AZ	Cochise	NOT RECORDED	JUVENILE (YOY)	20190830	Raccoon	8WX05	ND	21.1549	Negative	Brain tissue	sunny	83	96	state highway	fractured but recognizable	poor	1-3 days	Head	Brain tissue	pink tissue inside skull fragments likely brain
A19-1912	WV	Hampshire	MALE	ADULT	20190821	Red Fox	19WV003	ND	19.9285	Negative	Brain tissue	sunny	81	94	county highway	no structures recognizable	poor	1-3 days	Specimen	Brain tissue	red/gray smeary tissue on spatula, likely brain
A19-2184	TN	Bradley			20190910	Raccoon	TNS190615	ND	23.6818	Negative	Brain tissue	other	?	?	county highway	*severley fractured	poor	1-3 days	Specimen	Brain tissue	bone fragments, some pink gooey tissue, possible brain
A19-2224	AZ	Coconino	NOT RECORDED	ADULT	20190723	Grey Fox	FPD 19CDC01	ND	24.0646	Indeterminate	No brain tissue					intact	very poor	unknown	Head	Unidentifiable tissue	Thin strip of dry tissue inside vertebrae and muzzle skin
A19-2225	AZ	Pinal	NOT RECORDED	ADULT	20190906	Kit Fox	9LV05	ND	22.196	Negative	Brain tissue	sunny	96	98	state highway	fractured but recognizable	poor	<1 day	Head	Brain tissue	pink tissue inside skull fragments likely brain
A19-2226	AZ	Pinal	NOT RECORDED	ADULT	20190906	Striped Skunk	9LV06	ND	42.3071	Indeterminate	Brain tissue	sunny	100	102	state highway	fractured but recognizable	poor	1-3 days	Head	Brain tissue	Brown/gray/pink tissue swabbed from inside of skull
A19-2227	AZ	Pinal	NOT RECORDED	ADULT	20190906	Hog-nosed Skunk	9LV07	ND	29.6796	Indeterminate	No brain tissue	sunny	101	102	state highway	flattened	very poor	>3 days	Head	Unidentifiable tissue	Severly desiccated, skull and spinal cord intact, pale/white ligament-looking tissue
A19-2228	AZ	Pinal	NOT RECORDED	ADULT	20190906	Hooded Skunk	9LV08	ND	ND	Indeterminate	Brain tissue	sunny	101	102	state highway	fractured but recognizable	very poor	1-3 days	Head	Brain tissue	Cheesy pink tissue stuck to inside of skull fragments
A19-2229	AZ	Pinal	FEMALE	ADULT	20190906	Striped Skunk	9LV09	ND	25.4003	Negative	Brain tissue	sunny	102	103	state highway	fractured but recognizable	poor	1-3 days	Head	Brain tissue	anterior spinal cord taken, skull not opened
A19-2236	ME	Aroostook			20190919	Raccoon	KL19007PCR	ND	ND	Indeterminate	No brain tissue	sunny	60	65	city street	no structures recognizable	very poor	<1 day	Specimen	Unidentifiable tissue	Red/brown liquid, tissue on bone fragments, some look like skull
A19-2237	ME	Aroostook			20190914	Skunk	JM19009PCR	ND	ND	Indeterminate	No brain tissue	overcast	65	66	state highway	flattened	very poor	<1 day	Specimen	Unidentifiable tissue	Skin from head
A19-2839	WV	Preston	MALE	ADULT	20191009	Raccoon	19WV452	17.1554	23.0368	Positive	Brain tissue	sunny	70	68	interstate	severley fractured	poor	1-3 days	Specimen	Brain tissue	Liquidy mush, brown/red liquid, some gay/brown goop-likely brain
A19-2840	AZ	Pinal	NOT RECORDED	ADULT	20191009	Striped Skunk	9LV10	ND	ND	Indeterminate	No brain tissue	sunny	76	88	state highway	fractured but recognizable	poor	1-3 days	Head	Unidentifiable tissue	Skull fragments, black/red or tan/white tissue, desiccated
A19-2841	AZ	Pinal	NOT RECORDED	ADULT	20191009	Grey Fox	9LV11	ND	28.5602	Indeterminate	No brain tissue	sunny	81	88	state highway	fractured but recognizable	poor	>3 days	Head	Unidentifiable tissue	Severely desiccated, skull fragments, tissue dust, beetles
A19-2842	AZ	Pinal	NOT RECORDED	ADULT	20191009	Gray Fox	9LV12	ND	34.4541	Indeterminate	No brain tissue	sunny	85	88	state highway	fractured but recognizable	poor	>3 days	Head	Unidentifiable tissue	Severely desiccated, dried-on black tissue, insects
A19-2843	AZ	Pinal	NOT RECORDED	ADULT	20191009	Gray Fox	9LV13	ND	19.4451	Indeterminate	No brain tissue	sunny	87	88	state highway	fractured but recognizable	poor		Head	Unidentifiable tissue	Skull fragments, gray/brown liquid, maggots
A19-2844	AZ	Pinal	NOT RECORDED	ADULT	20191009	Striped Skunk	9LV14	ND	26.2685	Negative	Brain tissue	sunny	90	96	state highway	fractured but recognizable	poor	<1 day	Head	Brain tissue	Pink liquid and tissue, likely brain, skull fragments
A19-3078	AZ	Pima	NOT RECORDED	ADULT	20191014	Grey Fox	A686811	ND	25.7869	Indeterminate	No brain tissue	sunny	87	90	other	intact	poor	>3 days	Head	Unidentifiable tissue	swabbed skull fragments, tested one skull fragment with black dried tissue
A19-3079	AZ	Yavapai	FEMALE	ADULT	20191122	Grey Fox	9VB03	ND	17.2906	Negative	Brain tissue	sunny	53	47	county highway	fractured but recognizable	good	<1 day	Head	Brain tissue	Brainstem, good condition, moist, white color
A20-0011	VA	Washington	NOT RECORDED	ADULT	20190715	Raccoon	4376VAS	ND	34.4076	Indeterminate	No brain tissue	overcast	71	92	state highway	flattened	very poor	1-3 days	Specimen	Unidentifiable tissue	desiccated brown tissue, firm
A20-0012	VA	Washington	NOT RECORDED	ADULT	20190715	Raccoon	4377VAS	ND	32.9956	Indeterminate	No brain tissue	overcast	71	92	state highway	flattened	very poor	1-3 days	Specimen	Unidentifiable tissue	tan tissue, desiccated, no identifiable brain
A20-0013	VA	Lee	MALE	JUVENILE (YOY)	20190715	Striped Skunk	4378VAS	ND	17.0216	Negative	Brain tissue	overcast	80	92	state highway	intact	good	<1 day	Specimen	Brain tissue	Brain tissue, brainstem, good condition
A20-0014	VA	Lee	MALE	ADULT	20190715	Striped Skunk	4379VAS	ND	26.6989	Indeterminate	No brain tissue	overcast	82	92	state highway	fractured but recognizable	poor	1-3 days	Specimen	Unidentifiable tissue	skull fragments, some brown tissue, oily film on bones
A20-0015	VA	Washington	MALE	ADULT	20190719	Raccoon	4395VAS	ND	36.5411	Indeterminate	No brain tissue	overcast	76	92	state highway	severley fractured	very poor	1-3 days	Specimen	Unidentifiable tissue	tough gray tissue with hair, no identifiable brain
A20-0016	VA	Washington	NOT RECORDED	ADULT	20190719	Raccoon	4396VAS	ND	35.3442	Indeterminate	No brain tissue	overcast	76	92	state highway	severley fractured	very poor	1-3 days	Specimen	Unidentifiable tissue	light brown goop with hair, no identifiable brain
A20-0017	VA	Tazewell	NOT RECORDED	ADULT	20190722	Raccoon	4397VAS	ND	ND	Indeterminate	No brain tissue	overcast	77	91	state highway	flattened	very poor	>3 days	Specimen	Unidentifiable tissue	gray/white and brown tissue, firm, likely muscle, hair
A20-0018	VA	Tazewell	NOT RECORDED	ADULT	20190722	Raccoon	4398VAS	ND	17.5677	Indeterminate	No brain tissue	overcast	77	91	state highway	flattened	very poor	1-3 days	Specimen	Unidentifiable tissue	Bone fragment, w/ brown tissue
A20-0019	VA	Washington	MALE	JUVENILE (YOY)	20190726	Raccoon	4400VAS	ND	24.5629	Negative	Brain tissue	sunny	68	82	state highway	flattened	good	<1 day	Specimen	Brain tissue	Red,gray,brown goop, looks like pieces of brain, skull fragments
A20-0020	VA	Washington	NOT RECORDED	ADULT	20190805	Striped Skunk	4407VAS	ND	25.506	Negative	Brain tissue	sunny	75	82	state highway	flattened	very poor	<1 day	Specimen	Brain tissue	bloody goop w/bone fragments and a worm, some brain pieces
A20-0021	VA	Russell	MALE	ADULT	20190805	Raccoon	4408VAS	ND	30.4728	Indeterminate	No brain tissue	sunny	82	80	state highway	flattened	very poor	1-3 days	Specimen	Unidentifiable tissue	Red,gray,brown tissue/goop, lots of tiny skull fragments
A20-0022	VA	Tazewell	NOT RECORDED	ADULT	20190805	Raccoon	4409VAS	ND	33.7048	Indeterminate	No brain tissue	sunny	80	82	state highway	flattened	very poor	>3 days	Specimen	Unidentifiable tissue	gray,red,brown tissues w/bone fragment, likely muscle, some gray
A20-0023	VA	Russell	NOT RECORDED	ADULT	20190809	Striped Skunk	4424VAS	ND	ND	Indeterminate	No brain tissue	sunny	67	88	state highway	no structures recognizable	very poor	1-3 days	Specimen	Unidentifiable tissue	Red,brown,pink fibrous tissue stuck to skull fragment, likely muscle
A20-0024	VA	Montgomery	NOT RECORDED	NOT RECORDED	20190815	Striped Skunk	4476VAS	ND	35.9316	Indeterminate	Brain tissue	sunny	75	79	city street	severley fractured	very poor	>3 days	Specimen	Brain tissue	Gray/tan tissue, looks like brain, desiccated slightly
A20-0025	VA	Pulaski	NOT RECORDED	NOT RECORDED	20190815	Raccoon	4477VAS	ND	21.2844	Negative	Brain tissue	sunny	81	93	county highway	flattened	very poor	unknown	Specimen	Brain tissue	Pink goop on large skull fragment, likely brain
A20-0026	VA	Washington	MALE	ADULT	20190826	Raccoon	4481VAS	ND	29.4273	Indeterminate	No brain tissue	overcast	82	86	state highway	flattened	fair	1-3 days	Specimen	Unidentifiable tissue	Black liquid with some more solid parts-like coffee grounds
A20-0027	VA	Washington	NOT RECORDED	ADULT	20190826	Striped Skunk	4482VAS	ND	22.9018	Negative	Brain tissue	overcast	82	86	state highway	flattened	poor	1-3 days	Specimen	Brain tissue	White, goopy tissue with skin, brown/red liquid on outside, brain?
A20-0028	VA	WISE	MALE	ADULT	20190827	Raccoon	4483VAS	ND	19.6944	Negative	Brain tissue	overcast			state highway	flattened	fair	<1 day	Specimen	Brain tissue	Red, pink goop, some brain
A20-0029	VA	Washington	FEMALE	ADULT	20190828	Raccoon	4491VAS	ND	21.3383	Negative	Brain tissue	overcast	70	81	state highway	no structures recognizable	very poor	<1 day	Specimen	Brain tissue	Pink,gray,brown goop skull fragments, some brain
A20-0030	VA	Washington	FEMALE	ADULT	20190828	Raccoon	4492VAS	ND	22.6471	Indeterminate	No brain tissue	rain	70	81	state highway	no structures recognizable	very poor	<1 day	Specimen	Unidentifiable tissue	dark brown, red, goop with bone fragments, no identifable brain
A20-0031	VA	Pulaski	NOT RECORDED	NOT RECORDED	20190821	Cat	4508VAS	ND	ND	Indeterminate	No brain tissue	sunny	88	90	state highway	fractured but recognizable	very poor	>3 days	Specimen	Unidentifiable tissue	skin with hair
A20-0032	VA	Pulaski	NOT RECORDED	NOT RECORDED	20190826	Striped Skunk	4509VAS	ND	ND	Indeterminate	No brain tissue	overcast	70	67	county highway	no structures recognizable	very poor	unknown	Specimen	Unidentifiable tissue	skin with black hair, bone fragment
A20-0033	VA	Montgomery	NOT RECORDED	NOT RECORDED	20190829	Striped Skunk	4511VAS	ND	37.9693	Indeterminate	No brain tissue	sunny	68	72	county highway	severley fractured	very poor	>3 days	Specimen	Unidentifiable tissue	Skull fragments with some gray/brown goopy tissue, no identifiable brain
A20-0034	VA	Pulaski	NOT RECORDED	NOT RECORDED	20190910	Raccoon	4513VAS	ND	26.7735	Negative	Brain tissue	overcast	78	87	city street	severley fractured	very poor	>3 days	Specimen	Brain tissue	Gray/yellow goop w/white chunks, paste/rice pudding, likely brain
A20-0035	VA	Montgomery	NOT RECORDED	NOT RECORDED	20190911	Striped Skunk	4514VAS	ND	37.8371	Indeterminate	No brain tissue	sunny	81	80	county highway	severley fractured	very poor	>3 days	Specimen	Unidentifiable tissue	Skull fragments, some brown tissue and oily film on bones, no identifable brain
A20-0036	VA	Montgomery	NOT RECORDED	NOT RECORDED	20190911	Striped Skunk	4515VAS	ND	22.9227	Indeterminate	No brain tissue	sunny	84	81	county highway	fractured but recognizable	very poor	1-3 days	Specimen	Unidentifiable tissue	Skull fragment with red liquid, no idenfiable brain
A20-0037	VA	Pulaski	NOT RECORDED	NOT RECORDED	20190913	Striped Skunk	4516VAS	32.5254	23.4974	Positive	No brain tissue	overcast	71	83	county highway	severley fractured	very poor	>3 days	Specimen	Unidentifiable tissue	Skull fragment, little/no tissue, maggots, oily film on bone
A20-0038	VA	Montgomery	NOT RECORDED	NOT RECORDED	20190916	Raccoon	4517VAS	ND	30.255	Indeterminate	No brain tissue	sunny	83	83	county highway	severley fractured	very poor	>3 days	Specimen	Unidentifiable tissue	Skull fragment w/gray/green/yellow liquid
A20-0039	VA	Montgomery	NOT RECORDED	NOT RECORDED	20190916	Raccoon	4518VAS	ND	19.8894	Indeterminate	No brain tissue	sunny	83	83	county highway	flattened	very poor	>3 days	Specimen	Unidentifiable tissue	Red/brown/gray liquid on bone fragment, no identifiable brain
A20-0040	VA	Pulaski	NOT RECORDED	NOT RECORDED	20190926	Striped Skunk	4526VAS	ND	ND	Indeterminate	No brain tissue	overcast	76	84	county highway	fractured but recognizable	very poor	<1 day	Specimen	Unidentifiable tissue	Skull fragments with some red/brown tissue, no identifiable brain
A20-0041	VA	Pulaski	NOT RECORDED	NOT RECORDED	20190926	Striped Skunk	4527VAS	ND	25.5654	Indeterminate	No brain tissue	overcast	76	84	county highway	fractured but recognizable	very poor	1-3 days	Specimen	Unidentifiable tissue	Severely desiccated, bone fragment, no identifiable brain
A20-0042	VA	Wythe	NOT RECORDED	NOT RECORDED	20191001	Striped Skunk	4531VAS	ND	32.3347	Indeterminate	No brain tissue	sunny	87	72	county highway	severley fractured	very poor	1-3 days	Specimen	Unidentifiable tissue	Skull fragments, oily residue, purple tissue, likely muscle
A20-0043	VA	Washington	FEMALE	ADULT	20191017	Grey Fox	4532VAS	ND	21.0161	Negative	Brain tissue	overcast			state highway	no structures recognizable	very poor	1-3 days	Specimen	Brain tissue	Bloody goop with hair and bone fragments, some brain
A20-0044	VA	Washington	NOT RECORDED	ADULT	20191017	Raccoon	4533VAS	ND	39.9584	Indeterminate	No brain tissue	overcast			state highway	no structures recognizable	very poor	1-3 days	Specimen	Unidentifiable tissue	Deep red tissue, hair, white connective tissue, no identifiable brain
A20-0045	VA	Washington	NOT RECORDED	ADULT	20191017	Raccoon	4534VAS	ND	22.9769	Indeterminate	No brain tissue	overcast			state highway	no structures recognizable	very poor	1-3 days	Specimen	Unidentifiable tissue	Red/brown liquid, some thick tissue, bone fragments, no identifiable brain
A20-0363	ME	Aroostook			20200102	Raccoon	KM20001	ND	25.3944	Negative	Brain tissue	other	28	36	state highway	flattened	poor	>3 days	Specimen	Brain tissue	Pink goopy tissue with some very small pieces of brain
A20-0364	ME	Aroostook			20191127	Raccoon	KM19037	ND	22.0838	Indeterminate	No brain tissue	other	34	38	county highway	flattened	poor	1-3 days	Specimen	Unidentifiable tissue	Bone fragment covered in brown/tan/gray tissue, no identifiable brain
A20-0365	ME	Aroostook			20191127	Raccoon	KM19038	ND	22.5997	Indeterminate	No brain tissue	other	34	38	county highway	flattened	poor	1-3 days	Specimen	Unidentifiable tissue	Skull fragment w/ brown and red tissue, brown/gray tissue pieces
A20-0366	ME	Aroostook			20191107	Raccoon	JJ19234 PCR	ND	22.2351	Negative	Brain tissue	overcast	30	29	interstate	no structures recognizable	very poor	<1 day	Specimen	Brain tissue	Pink/red goop w/bone fragment, brain tissue present
A20-0367	ME	Penobscot			20191105	Striped Skunk	JJ19232 PCR	ND	23.7243	Indeterminate	No brain tissue	overcast	51	47	county highway	flattened	very poor	<1 day	Specimen	Unidentifiable tissue	Brown, crumbly tissue and bone fragment, some red liquid
A20-1016	OH	Tuscarawas			20190517	Raccoon	OS06732	ND	28.6191	Indeterminate	No brain tissue	overcast	70	73	state highway	flattened	poor	>3 days	Specimen	Unidentifiable tissue	Brown/gray goopy tissue on top of pink goopy tissue
A20-1017	OH	WAYNE			20190517	Raccoon	OS06728	ND	26.9207	Negative	Brain tissue	overcast	70	75	state highway	fractured but recognizable	poor	>3 days	Specimen	Brain tissue	white goopy tissue, likely brain
A20-1018	OH	Stark			20190517	Raccoon	OS06731	ND	25.7561	Negative	Brain tissue	overcast	70	73	county highway	fractured but recognizable	poor	>3 days	Specimen	Brain tissue	brown/gray tissues with some white goopy tissue, likely brain
A20-1019	OH	Columbiana			20190603	Raccoon	OS06482	ND	24.9349	Indeterminate	No brain tissue	sunny	65	66	state highway	severley fractured	poor	>3 days	Specimen	Unidentifiable tissue	Dark brown tissue with some light gray/white streaks
A20-1020	OH	Columbiana			20190606	Raccoon	OS06488	ND	21.9919	Indeterminate	No brain tissue	overcast	72	73	state highway	no structures recognizable	poor	>3 days	Specimen	Unidentifiable tissue	Dark red blood with chunks of tissue and bone fragments
A20-1025	ME	Aroostook			20200229	Raccoon	JJ20006PCR	ND	31.0024	Indeterminate	No brain tissue	overcast	27	28	state highway	no structures recognizable	very poor	<1 day	Specimen	Unidentifiable tissue	Black hair with black crumbs, almost no tissue
A20-1026	ME	Aroostook			20200331	Raccoon	JJ20036PCR	ND	22.677	Indeterminate	No brain tissue	overcast	44	33	state highway	flattened	very poor	<1 day	Specimen	Unidentifiable tissue	Brown/red fiberous tissue
A20-1027	ME	Aroostook			20200403	Raccoon	JJ20041PCR	ND	23.1161	Indeterminate	No brain tissue	overcast	41	38	state highway	flattened	very poor	<1 day	Specimen	Unidentifiable tissue	Clear, pale brown/pink tissue w/black pieces, dark brown dried tissue
A20-1028	ME	Aroostook			20200403	Raccoon	JJ20045PCR	ND	25.9288	Indeterminate	No brain tissue	sunny	48	42	state highway	flattened	very poor	<1 day	Specimen	Unidentifiable tissue	Small piece of black tissue w/ hair
A20-1029	ME	Aroostook			20200405	Raccoon	JJ20056PCR	ND	26.7588	Indeterminate	No brain tissue	sunny	47	42		no structures recognizable	very poor	<1 day	Specimen	Unidentifiable tissue	Pink and brown tissue
A20-1030	ME	Aroostook			20200204	Striped Skunk	KM20004PCR	ND	29.2447	Indeterminate	No brain tissue								Specimen	Unidentifiable tissue	Brown and pink tissue with bone fragments
A20-1031	ME	Sagadahoc			20200317	Striped Skunk	JM20001PCR	ND	31.7789	Indeterminate	No brain tissue	sunny	33	36	other	intact	very poor	>3 days	Head	Unidentifiable tissue	Desiccated skull, some dried maggots and tissue, skin, skull empty with crumbs
A20-1359	ME	Penobscot			20200415	Red Fox	JJ20061PCR	ND	25.8619	Indeterminate	No brain tissue	sunny	50	51	state highway	no structures recognizable	very poor	unknown	Specimen	Unidentifiable tissue
A20-1360	ME	Aroostook			20200417	Raccoon	JJ20066PCR	ND	23.2733	Indeterminate	No brain tissue	overcast	40	45		no structures recognizable	very poor	<1 day	Specimen	Unidentifiable tissue
A20-1390	NY	Saint Lawrence			20200609	Raccoon	201560NY	ND	22.538	Indeterminate	No brain tissue	overcast	67	78	state highway	no structures recognizable	very poor	<1 day	Specimen	Unidentifiable tissue	skin, hair & unidentifiable tissue
A20-1391	NY	Jefferson			20200615	Raccoon	201568NY	ND	33.033	Indeterminate	No brain tissue	sunny	68	78	county highway	no structures recognizable	very poor	>3 days	Specimen	Unidentifiable tissue	skin,hair,bone fragments & unidentifiable tissue
A20-1392	NY	Oswego			20200615	Raccoon	201565NY	ND	27.061	Negative	Brain tissue	sunny	37	78	state highway	no structures recognizable	very poor	1-3 days	Specimen	Brain tissue	bone fragments (liquid brown) likely brain tissue
A20-1393	NY	Oswego			20200615	Raccoon	201566NY	ND	29.62	Negative	Brain tissue	sunny	43	78	state highway	severley fractured	very poor	>3 days	Specimen	Brain tissue	hair, bone fragments likely brain tissue
A20-1394	NY	Oswego			20200615	Raccoon	201567NY	ND	23.172	Indeterminate	No brain tissue	sunny	46	78	interstate	flattened	very poor	>3 days	Specimen	Unidentifiable tissue	skin looks like muscle tissue
A20-1395	NY	Clinton			20200608	Raccoon	201025NY	ND	32.163	Negative	Brain tissue	sunny	73	68	state highway	severley fractured	poor	>3 days	Specimen	Brain tissue	unidentintifiable brain tissue
A20-1396	NY	Franklin			20200615	Raccoon	201028NY	ND	28.902	Indeterminate	No brain tissue	sunny	76	69	state highway	severley fractured	very poor	unknown	Specimen	Unidentifiable tissue	skin,hair,unidentifiable tissue (black)
A20-1397	NY	Franklin			20200615	Raccoon	201029NY	ND	24.439	Negative	Brain tissue	sunny	76	69	state highway	fractured but recognizable	fair	1-3 days	Specimen	Brain tissue	hair, likely brain tissue
A20-1398	NY	Clinton			20200626	Raccoon	201030NY	ND	22.394	Negative	Brain tissue	sunny	76	74	county highway	fractured but recognizable	fair	1-3 days	Specimen	Brain tissue	likely brain tissue
A20-1399	NY	Clinton			20200629	Raccoon	201032NY	ND	32.988	Negative	Brain tissue	rain	71	76	county highway	fractured but recognizable	very poor	unknown	Specimen	Brain tissue	no identifiable brain tissue, likely brain
A20-1411	NC	Clay	MALE	ADULT	20200415	Raccoon	NC20254	ND	23.356	Negative	Brain tissue	sunny	43	55	county highway	severley fractured	poor	>3 days	Specimen	Brain tissue	hair, bone fragments, likely brain tissue
A20-1412	NC	Clay	MALE	ADULT	20200415	Raccoon	NC20255	ND	26.718	Indeterminate	No brain tissue	sunny	45	55	county highway	flattened	very poor	>3 days	Specimen	Unidentifiable tissue	skin, hair, no identifiable brain tissue
A20-1413	NC	Macon	NOT RECORDED	ADULT	20200422	Raccoon	NC20285	ND	24.968	Indeterminate	No brain tissue	overcast	66	60	state highway	flattened	very poor	>3 days	Specimen	Unidentifiable tissue	bone fragments, no identifibale brain tissue
A20-1414	NC	Macon	MALE	ADULT	20200422	Raccoon	NC20286	ND	23.043	Negative	Brain tissue	overcast	66	60	state highway	flattened	very poor	>3 days	Specimen	Brain tissue	hair, bone fragments, likely brain tissue, likley brain
A20-1415	NC	Wilkes	FEMALE	ADULT	20200514	Raccoon	NC20365	ND	25.008	Negative	Brain tissue	sunny	70	60	county highway	fractured but recognizable	poor	1-3 days	Specimen	Brain tissue	bone fragments, no identifibale brain tissue, lilley brain
A20-1437	VA	Washington	FEMALE	ADULT	20200623	Striped Skunk	4694VAS	ND	27.92	Negative	Brain tissue		76	86	state highway	flattened	poor	<1 day	Specimen	Brain tissue	hair, (meninges) no identifiable brain tissue, likely brain tissue
A20-1438	VA	Tazewell	MALE	ADULT	20200708	Raccoon	4732VAS	ND	26.646	Indeterminate	No brain tissue	sunny	80	84	other	intact	very poor	>3 days	Specimen	Unidentifiable tissue	Skin, hair, unidentifiable tissue
A20-1439	VA	Washington	FEMALE	ADULT	20200709	Raccoon	4733VAS	ND	25.32	Negative	Brain tissue	sunny	85	89	state highway	flattened	poor	<1 day	Specimen	Brain tissue	likely brain tissue
A20-1440	VA	Scott	NOT RECORDED	ADULT	20200714	Raccoon	4740VAS	ND	22.628	Negative	Brain tissue	sunny	75	88	state highway	flattened	very poor	<1 day	Specimen	Brain tissue	likely brain tissue
A20-1441	VA	Washington	FEMALE	ADULT	20200714	Raccoon	4741VAS	ND	22.26	Negative	Brain tissue	sunny	75	88	state highway	flattened	poor	<1 day	Specimen	Brain tissue	bone fragments, likely brain tissue
A20-1442	VA	Scott	FEMALE	ADULT	20200722	Raccoon	4754VAS	ND	21.508	Negative	Brain tissue	sunny	79	93	state highway	flattened	poor	<1 day	Specimen	Brain tissue	likely brain tissue
A20-1443	VA	Lee	NOT RECORDED	ADULT	20200724	Raccoon	4765VAS	ND	42.225	Indeterminate	No brain tissue	sunny	85	88	state highway	no structures recognizable	very poor	>3 days	Specimen	Unidentifiable tissue	Skin, hair, unidentifiable tissue
A20-1444	VA	Lee	FEMALE	ADULT	20200724	Raccoon	4766VAS	ND	24.314	Negative	Brain tissue	sunny	85	88	state highway	fractured but recognizable	poor	1-3 days	Specimen	Brain tissue	Skin, hair, bone fragments, likely brain tissue
A20-1445	VA	Washington	FEMALE	ADULT	20200728	Striped Skunk	4771VAS	ND	24.007	Negative	Brain tissue	overcast	73	84	state highway	no structures recognizable	very poor	1-3 days	Specimen	Brain tissue	Hair, likely brain tissue
A20-1446	VA	Washington	NOT RECORDED	ADULT	20200728	Striped Skunk	4772VAS	ND	29.085	Indeterminate	No brain tissue	overcast	73	84	state highway	no structures recognizable	very poor	<1 day	Specimen	Unidentifiable tissue	Desiccated, skin, hair
A20-1447	VA	Washington	FEMALE	JUVENILE (YOY)	20200728	Raccoon	4773VAS	ND	27.838	Negative	Brain tissue	overcast	73	84	state highway	no structures recognizable	very poor	<1 day	Specimen	Brain tissue	bone fragments, likely brain tissue
A20-1457	GA	Walker	NOT RECORDED	ADULT	20200708	Raccoon	GAPCR2001	ND	34.212	Indeterminate	Brain tissue	overcast	88	92	state highway	intact	very poor	>3 days	Specimen	Brain tissue	likely brain tissue
A20-1529	VA	Russell			20200807	Raccoon	4784VAS	ND	21.372	Negative	Brain tissue	sunny	81	87	state highway	flattened		1-3 days	Specimen	Brain tissue	Likely brain tissue
A20-1530	VA	Russell			20200807	Raccoon	4785VAS	ND	23.859	Negative	Brain tissue	sunny	85	87	state highway	no structures recognizable		1-3 days	Specimen	Brain tissue	Likely brain tissue
A20-1531	VA	Russell			20200807	Raccoon	4786VAS	ND	19.858	Negative	Brain tissue	sunny	81	87	state highway	flattened		1-3 days	Specimen	Brain tissue	Likely brain tissue
A20-1532	VA	Russell			20200807	Raccoon	4787VAS	ND	36.949	Indeterminate	No brain tissue	sunny	81	87	state highway	flattened		1-3 days	Specimen	Unidentifiable tissue	Hair, unidentifiable tissue
A20-1533	VA	Washington			20200810	Raccoon	4788VAS	ND	22.821	Indeterminate	No brain tissue	sunny	81	87	state highway	no structures recognizable		<1 day	Specimen	Unidentifiable tissue	hair, Muscle tissue
A20-1536	NC	Clay	MALE	ADULT	20200730	Raccoon	NC20548	ND	23.641	Indeterminate	No brain tissue	overcast	81	91	county highway	flattened	very poor	1-3 days	Specimen	Unidentifiable tissue	Blood, unidentifiable tissue
A20-1537	NC	Jackson	MALE	ADULT	20200730	Raccoon	NC20549	ND	22.842	Indeterminate	No brain tissue	overcast	81	91	state highway	flattened	poor	1-3 days	Specimen	Unidentifiable tissue	Blood, No identifiable brain tissue
A20-1538	NC	Haywood	MALE	ADULT	20200730	Raccoon	NC20550	ND	27.309	Negative	Brain tissue	overcast	81	91	state highway	fractured but recognizable	poor	1-3 days	Specimen	Brain tissue	Likely brain tissue
A20-2198	WV	Pendleton	MALE	ADULT	20200630	Raccoon	20WV050	ND	ND	Indeterminate	No brain tissue	sunny	80	78	state highway	no structures recognizable	fair	1-3 days	Specimen	Unidentifiable tissue	black/brown unidentifiable tissue, hair, bone fragment
A20-2199	WV	Pendleton	FEMALE	JUVENILE (YOY)	20200817	Raccoon	20WV051	ND	34.2057	Indeterminate	Brain tissue	sunny	80	72	state highway	fractured but recognizable	poor	1-3 days	Specimen	Brain tissue	tan with white-ish goop, brain tissue, no structure
A20-2200	WV	Pendleton	FEMALE	ADULT	20200825	Raccoon	20WV052	ND	21.332	Negative	Brain tissue	sunny	73	80	state highway	intact	fair	1-3 days	Specimen	Brain tissue	pink brain, mostly white matter, structure hard to determine
A20-2201	WV	Pendleton	FEMALE	JUVENILE (YOY)	20200825	Raccoon	20WV053	ND	21.6835	Negative	Brain tissue	sunny	73	80	state highway	intact	fair	1-3 days	Specimen	Brain tissue	white and tan brain likely brainstem but structure hard to determine
A20-2202	WV	Berkeley	MALE	ADULT	20200624	Raccoon	20WV100	ND	27.9797	Indeterminate	No brain tissue	sunny	80	90	county highway	severley fractured	very poor	1-3 days	Specimen	Unidentifiable tissue	brown/red pastey tissue, small piece of thick tissue, no discernable brain
A20-2212	ME	Aroostook			20201005	Raccoon	KM20046PCR	ND	24.0688	Indeterminate	No brain tissue	sunny	55	50	state highway	no structures recognizable	very poor	unknown	Specimen	Unidentifiable tissue	tan tissue, low moisture, muscle/tendon, no identifiable brain
A20-2213	ME	Penobscot			20200726	Raccoon	JJ20129PCR	ND	ND	Indeterminate	No brain tissue	sunny	75	72	interstate	severley fractured	very poor	<1 day	Specimen	Unidentifiable tissue	brown desiccated tissue, no identifiable brain
A20-2214	ME	Penobscot			20200606	Raccoon	JJ20088PCR	ND	30.4384	Indeterminate	No brain tissue	overcast	68	70	other	other	very poor	unknown	Specimen	Unidentifiable tissue	extremely desiccated black/brown tissue, no identifiable brain
A20-2215	ME	Aroostook			20200710	Raccoon	JJ20119PCR	ND	28.1475	Indeterminate	No brain tissue	overcast	86	89	state highway	no structures recognizable	very poor	<1 day	Specimen	Unidentifiable tissue	light brown gritty paste, no identifiable brain
A20-2216	ME	Aroostook			20200713	Coyote	JJ20120PCR	ND	25.3853	Indeterminate	No brain tissue	overcast	76	89		no structures recognizable	very poor	1-3 days	Specimen	Unidentifiable tissue	tan brownish film on spatula, piece of dirt?, no identifiable brain
A20-2217	ME	Aroostook			20200801	Raccoon	JJ20137PCR	ND	27.4178	Indeterminate	No brain tissue	sunny	87	91	state highway	flattened	very poor	<1 day	Specimen	Unidentifiable tissue	dark brown desiccated tissue, tan gritty film, no identifiable brain
A20-2218	ME	Penobscot			20200727	Striped Skunk	JJ20130PCR	ND	32.4433	Indeterminate	No brain tissue	rain	68	70	county highway	flattened	very poor	<1 day	Specimen	Unidentifiable tissue	bone fragments, possibly skull with brown desiccated tissue
A20-2219	ME	Piscataquis			20200706	Striped Skunk	BCN20004PCR	ND	37.6535	Indeterminate	No brain tissue	sunny	80	78	state highway	flattened	very poor	unknown	Specimen	Unidentifiable tissue	extremely desiccated bone fragments, fragile, brown/black tissue
A20-2220	ME	Piscataquis			20200810	Raccoon	BCN20005PCR	ND	24.3962	Indeterminate	No brain tissue	overcast	70	72	state highway	flattened	very poor	>3 days	Specimen	Unidentifiable tissue	pieces of bone (spine?), descicated brown tissue, no identifiable brain
A20-2221	ME	Aroostook			20200827	Raccoon	KM20029PCR	ND	26.5404	Indeterminate	No brain tissue	sunny	54	58	state highway	fractured but recognizable	very poor	>3 days	Specimen	Unidentifiable tissue	large bone fragment, nasal?, maggots, thick pale tissue (skin?)
A20-2345	VA	Madison	NOT RECORDED	ADULT	20200901	Raccoon	4843 VAS	ND	ND	Indeterminate	No brain tissue	overcast	86	87	state highway	no structures recognizable		1-3 days	Specimen	Unidentifiable tissue	brown/red tissue, goopy, unidentifiable tissue
A20-2346	VA	Madison	NOT RECORDED	ADULT	20200901	Raccoon	4844 VAS	ND	26.3031	Negative	Brain tissue	overcast	86	87	state highway	no structures recognizable	poor	1-3 days	Specimen	Brain tissue	unidentifiable brown/red tissue w/ gray liquid-likely brain
A20-2347	VA	Highland	NOT RECORDED	ADULT	20200921	Raccoon	4865 VAS	ND	30.3132	Indeterminate	No brain tissue	sunny			state highway	no structures recognizable	poor	>3 days	Specimen	Unidentifiable tissue	gray/black unidentifiable tissue w/hair, red/brown unidentifiable leathery tissue
A20-2348	VA	Alleghany	NOT RECORDED	ADULT	20200928	Raccoon	4869 VAS	ND	ND	Indeterminate	No brain tissue	sunny	80	84	state highway	no structures recognizable	poor	>3 days	Specimen	Unidentifiable tissue	yellow/tan desiccated leathery tissue, unidentifiable
A20-2349	VA	Alleghany	NOT RECORDED	ADULT	20200928	Raccoon	4870 VAS	ND	40.4118	Indeterminate	No brain tissue	sunny	80	84	state highway	no structures recognizable	very poor	>3 days	Specimen	Unidentifiable tissue	Gray and white tissue, very connective, possible brain
A20-2350	VA	Alleghany	NOT RECORDED	NOT RECORDED	20200928	Raccoon	4871 VAS	ND	ND	Indeterminate	Brain tissue	overcast	80	84	state highway	no structures recognizable	poor	>3 days	Specimen	Brain tissue	Bone fragments, gray white tissue likely brain, gray/brown connective tissue?
A20-2351	VA	Highland	NOT RECORDED	ADULT	20200929	Raccoon	4873 VAS	ND	ND	Indeterminate	No brain tissue					intact	poor	>3 days	Specimen	Unidentifiable tissue	Very desiccated tisseus some bone
A20-2352	VA	Rockbridge	NOT RECORDED	NOT RECORDED	20200922	Raccoon	4883 VAS	ND	25.8996	Indeterminate	No brain tissue	sunny	47	68	interstate	no structures recognizable	very poor	1-3 days	Specimen	Unidentifiable tissue	Thick brown tissue, moist, unidentifiable
A20-2353	VA	Rockbridge	FEMALE	ADULT	20200922	Raccoon	4884 VAS	ND	20.8659	Negative	Brain tissue	sunny	47	68	county highway	fractured but recognizable	good	<1 day	Specimen	Brain tissue	Brain- white matter, some red blood, mushy
A20-2354	VA	Rockbridge	FEMALE	JUVENILE (YOY)	20200922	Raccoon	4885 VAS	ND	27.25	Negative	Brain tissue	sunny	48	68	county highway	no structures recognizable	poor	<1 day	Specimen	Brain tissue	Cross section of brainstem, good condition, bloody
A20-2355	VA	Rockbridge	MALE	ADULT	20200922	Raccoon	4886 VAS	13.684	19.9039	Positive	Brain tissue	sunny	61	68	county highway	intact	good	<1 day	Specimen	Brain tissue	Cross section of brainstem, great condition
A20-2356	VA	Augusta	NOT RECORDED	ADULT	20200924	Raccoon	4887 VAS	ND	30.4423	Indeterminate	No brain tissue	overcast	65	70	interstate	no structures recognizable	very poor	1-3 days	Specimen	Unidentifiable tissue	Red/brown moist tissue, bone fragments, unidentifiable tissue
A20-2357	VA	Shenandoah	NOT RECORDED	NOT RECORDED	20200917	Raccoon	4908 VAS	ND	23.0288	Negative	Brain tissue	overcast	71	70	interstate	flattened	poor	1-3 days	Specimen	Brain tissue	Tan/brown/pink goop with liquid, blood, brain tissue
A20-2362	NY	Cattaraugus			20200708	Raccoon	200140NY	ND	35.3838	Indeterminate	No brain tissue	sunny	74	96	county highway		very poor	>3 days	Specimen	Unidentifiable tissue	Tan/brown fibrous tissue w/hair, bone fragments, no identifiable brain
A20-2363	NY	Chautauqua			20200924	Raccoon	200141NY	ND	29.7242	Indeterminate	No brain tissue	overcast	66	65	county highway	flattened	very poor	>3 days	Specimen	Unidentifiable tissue	Tan/brown pastey tissue w/connective fibers, hair, bone fragments, no identifiable brain
A20-2364	NY	Chautauqua			20200924	Raccoon	200142NY	ND	25.711	Indeterminate	No brain tissue	overcast	64	65	county highway	flattened	poor	1-3 days	Specimen	Unidentifiable tissue	red/brown wet tissue, gritty, bone fragments, hair, no identifiable brain
A20-2365	NY	Erie			20201013	Raccoon	200143NY	ND	23.9912	Negative	Brain tissue	sunny	61	75	county highway	fractured but recognizable	very poor	1-3 days	Specimen	Brain tissue	red/brown unidentifiable tissue w/brain and bone fragments
A20-2366	NY	Erie			20201015	Raccoon	200144NY	ND	32.4241	Indeterminate	No brain tissue	rain	58	67	county highway	flattened	very poor	>3 days	Specimen	Unidentifiable tissue	Bone fragment, tan/brown tissue, no identifiable brain
A20-2367	NY	Erie			20201015	Raccoon	200145NY	ND	28.4668	Indeterminate	No brain tissue	rain	56	67	county highway	flattened	very poor	>3 days	Specimen	Unidentifiable tissue	Brown/tan cheesy tissue w/hair, no identifiable brain
A20-2368	NY	Genesee			20201023	Raccoon	200146NY	ND	ND	Indeterminate	No brain tissue	sunny	82	70	county highway	no structures recognizable	very poor	>3 days	Specimen	Unidentifiable tissue	red/brown tissue, possible muscle, no identifiable brain
A20-2369	NY	Wyoming			20201023	Raccoon	200147NY	ND	22.9576	Negative	Brain tissue	sunny	80	70	county highway	intact	very poor	1-3 days	Specimen	Brain tissue	pink/white goopy brain with some hair
A20-2370	NY	Wyoming			20201029	Raccoon	200148NY	ND	27.2449	Negative	Brain tissue	rain	46	50	county highway	no structures recognizable	very poor	1-3 days	Specimen	Brain tissue	Pink brain-like goop w/ red muscle-like tissue
A20-2371	NY	Cattaraugus			20201029	Raccoon	200149NY	ND	24.8727	Negative	Brain tissue	rain	43	50		severley fractured	poor	>3 days	Specimen	Brain tissue	Pink goopy tissue with white brain
A21-0006	ME	Franklin			20200929	Raccoon	AL20007PCR	ND	33.9988	Indeterminate	No brain tissue	overcast	65	68	county highway	no structures recognizable	poor	>3 days	Specimen	Unidentifiable tissue	Tan muscle-like thick tissue w/tendon like white tissue
A21-0007	ME	Franklin			20200929	Raccoon	AL20008PCR	ND	32.2951	Indeterminate	No brain tissue	overcast	65	68	county highway	fractured but recognizable	poor	>3 days	Specimen	Unidentifiable tissue	Tanish brownish liquid with bone fragment, likely bone, no identifiable brain
A21-0008	ME	Piscataquis			20200911	Striped Skunk	BCN20009PCR	ND	ND	Indeterminate	No brain tissue	sunny	63	63	state highway	intact	poor	1-3 days	Specimen	Unidentifiable tissue	Dark brown tissue , some crumbly white cheesy tissue, bone fragment
A21-0009	ME	Aroostook			20201001	Raccoon	JJ20182PCR	ND	40.9138	Indeterminate	No brain tissue	sunny	79	80	state highway	flattened	very poor	<1 day	Specimen	Unidentifiable tissue	Brown-red liquid with black specks/grit
A21-0010	ME	Aroostook			20201010	Raccoon	JJ20192PCR	ND	40.8541	Indeterminate	No brain tissue				county highway	severley fractured	very poor	<1 day	Specimen	Unidentifiable tissue	Tan, cheesy tissue w/small bone fragment
A21-0011	ME	Penobscot			20201028	Striped Skunk	JJ20196PCR	ND	32.4257	Indeterminate	No brain tissue	overcast	48			flattened	poor	<1 day	Specimen	Unidentifiable tissue	Black gritty tissue, desiccated, bone fragments
A21-0012	ME	Aroostook			20200923	Raccoon	JJC20005PCR	ND	34.9207	Indeterminate	Brain tissue	sunny	35	32	state highway	severley fractured	poor	1-3 days	Specimen	Brain tissue	Red/brown w/tan liquidy goop, hair, likely brain
A21-0013	ME	Waldo			20200820	Red Fox	KL20050PCR	ND	40.77	Indeterminate	No brain tissue	sunny	70	78	other	intact	good	1-3 days	Specimen	Unidentifiable tissue	Bone fragments w/brown tissue and liquid
A21-0014	ME	Franklin			20200923	Gray Fox	KL20051PCR	ND	27.7024	Indeterminate	No brain tissue	sunny	67	70	city street	intact	good	<1 day	Specimen	Unidentifiable tissue	Skull fragments w/bloody wet tissue/film
A21-0015	ME	Aroostook			20200919	Raccoon	KM20035PCR	ND	33.4073	Indeterminate	No brain tissue	sunny	55	50	state highway	fractured but recognizable	very poor	>3 days	Specimen	Unidentifiable tissue	Severly desiccated, white brittle tissue, brown/red inside
A21-0016	ME	Washington			20200825	Raccoon	MRE20010PCR	ND	33.6776	Indeterminate	Brain tissue	overcast	75	74	state highway	flattened	very poor	>3 days	Specimen	Brain tissue	tan, goopy thick tissue, some whitish tissue, likely brain
A21-1800	GA	Catoosa	NOT RECORDED	ADULT	20210428	Raccoon	GAPCR2101	ND	36.6693	Indeterminate	No brain tissue	sunny	86	82	city street	severley fractured	very poor	1-3 days	Specimen	Unidentifiable tissue	brown/red goop with some very small pieces of white tissue, no identifiable brain
A21-1801	GA	Walker	NOT RECORDED	ADULT	20210517	Raccoon	GAPCR2102	ND	26.7591	Indeterminate	No brain tissue	overcast	77	82	state highway	fractured but recognizable	poor	1-3 days	Specimen	Unidentifiable tissue	very little brownish red liquid, small piece of goopy gray/brown tissue, no identifiable brain
A21-1802	GA	Walker	NOT RECORDED	ADULT	20210517	Raccoon	GAPCR2103	ND	38.7612	Indeterminate	No brain tissue	overcast	77	82	state highway	severley fractured	very poor	>3 days	Specimen	Unidentifiable tissue	Slimy gray-brown tissue, ligaments?, no identifiable brain
A21-1803	GA	Walker	NOT RECORDED	ADULT	20210519	Raccoon	GAPCR2104	ND	27.5148	Indeterminate	No brain tissue	sunny	77	78	state highway		very poor	>3 days	Specimen	Unidentifiable tissue	Extremely desiccated tissue, dried blood, no identifiable brain
A21-1804	GA	Walker	NOT RECORDED	ADULT	20210519	Raccoon	GAPCR2105	ND	27.5504	Indeterminate	No brain tissue	sunny	77	78	state highway	severley fractured	very poor	1-3 days	Specimen	Unidentifiable tissue	red-brown tissue on bone fragment, no identifiable brain
A21-1866	GA	Walker			20210525	Raccoon	GAPCR2106	ND	ND	Indeterminate	No brain tissue	sunny	89	82	state highway	flattened	very poor	1-3 days	Specimen	Unidentifiable tissue	red bloody tissues w/ bone fragmenst, no identifiable brain
A21-1867	GA	Walker			20210525	Raccoon	GAPCR2107	ND	29.1764	Negative	Brain tissue	sunny	89	82	state highway	severley fractured	very poor	>3 days	Specimen	Brain tissue	Moist brown hairy tissue, some goopy white tissue - likely brain
A21-1868	GA	Floyd			20210527	Raccoon	GAPCR2108	36.3272	29.5792	Positive	Brain tissue	sunny	78	84	state highway	intact	poor	1-3 days	Specimen	Brain tissue	Frothy white goopy liquid, likely brain
A21-1869	GA	Walker			20210601	Raccoon	GAPCR2109	ND	26.1373	Indeterminate	No brain tissue	sunny	78	72	state highway	flattened	very poor	1-3 days	Specimen	Unidentifiable tissue	red tissue w/bone fragment, tough, no identifiable brain
A21-2343	GA	Walker	MALE	ADULT	20210527	Raccoon	GAPCR2114	ND	26.6952	Negative	Brain tissue								Specimen	Brain tissue	Tin, tan goop with white tissue, likely brain, took swab
A21-2344	GA	Gordon	NOT RECORDED	ADULT	20210602	Raccoon	GAPCR2110	ND	31.0341	Negative	Brain tissue								Specimen	Brain tissue	pastey tan mush with some whitish tissue, likely brain, liquefied, took swab
A21-2345	GA	Walker	NOT RECORDED	ADULT	20210625	Raccoon	GAPCR2111	ND	25.6325	Negative	Brain tissue								Specimen	Brain tissue	liquefied tissue, brown goo w/ white streaks, likley brain
A21-2346	GA	Whitfield	MALE	JUVENILE (YOY)	20210715	Raccoon	GAPCR2112	ND	30.3678	Indeterminate	No brain tissue								Specimen	Unidentifiable tissue	liquefied tissue, chunky pink/brown liquid w/ pind and brown chunks, no identifiable brain
A21-2347	GA	Gordon	NOT RECORDED	NOT RECORDED	20210716	Raccoon	GAPCR2113	ND	32.7607	Indeterminate	No brain tissue								Specimen	Unidentifiable tissue	grayish desiccated tissue w/ bone fragments, no identifiable brain
A21-2968	NY	Saint Lawrence			20210616	Raccoon	212066NY	ND	37.9234	Indeterminate	No brain tissue								Specimen	Unidentifiable tissue	Brown desiccated tissue matted in fur, no identifiable brain
A21-2969	NY	Saint Lawrence			20210617	Raccoon	212067NY	ND	26.4337	Indeterminate	No brain tissue								Specimen	Unidentifiable tissue	dark red firm tissue and white tough tissue, no identifiable brain
A21-2970	NY	Jefferson			20210629	Raccoon	212078NY	ND	ND	Indeterminate	No brain tissue								Specimen	Unidentifiable tissue	Pink and gray tissue, firmish, not wet, bone fragment, no identifiable brain
A21-2971	NY	Saint Lawrence			20210629	Raccoon	212080NY	ND	25.6901	Indeterminate	No brain tissue								Specimen	Unidentifiable tissue	severely desiccated brown tissue hardened on bone fragment, no identifiable brain
A21-2972	NY	Saint Lawrence			20210917	Raccoon	212105NY	ND	29.1609	Indeterminate	No brain tissue								Specimen	Unidentifiable tissue	gray/white tissue, too firm for brain, dark red firm tissue, hair, no identifiable brain
A21-2973	NY	Niagara			20210624	Raccoon	211050NY	ND	35.8054	Indeterminate	No brain tissue								Specimen	Unidentifiable tissue	Dark red firm tissue, bone fragments, no identifiable brain
A21-2974	NY	Erie			20210921	Raccoon	211052NY	ND	24.465	Indeterminate	No brain tissue								Specimen	Unidentifiable tissue	dark red firm tissue , some white softer tissue and connective tissue, no identifiable brain
A21-2975	NY	Niagara			20210921	Raccoon	211051NY	ND	24.4679	Indeterminate	No brain tissue								Specimen	Unidentifiable tissue	red bloody tissue, moist goop matted in hair, bone fragments, no identifiable brain
A21-2976	NY	Niagara			20211201	Raccoon	211053NY	20.4454	24.6099	Positive	No brain tissue								Specimen	Unidentifiable tissue	dark red and red mushy tissue, moist and soft, no identifiable brain
A21-2977	NY	Niagara			20211123	Raccoon	211054NY	38.3408	26.5621	Indeterminate	No brain tissue								Specimen	Unidentifiable tissue	dark red, liquid tissue, hair, no identifiable brain
A22-0184	OH	Columbiana			20210506	Raccoon	OS06125	ND	ND	Indeterminate	No brain tissue	sunny	57	72	state highway	intact	very poor	>3 days	Specimen	Unidentifiable tissue	Hair,Bone fragments,Unidetifieable tissue
A22-0185	OH	Mahoning			20210518	Raccoon	OS09285	ND	30.747	Indeterminate	No brain tissue								Specimen	Unidentifiable tissue	Bone fragments,Muscle tissue,Unidetifieable tissue
A22-0186	OH	Mahoning			20210521	Raccoon	OS09291	ND	26.844	Indeterminate	No brain tissue								Specimen	Unidentifiable tissue	Bone fragments,Muscle tissue,Unidetifieable tissue
A22-0187	OH	Trumbull			20210616	Raccoon	OS05046	ND	22.205	Indeterminate	No brain tissue	sunny	73	71	state highway	intact	very poor	>3 days	Specimen	Unidentifiable tissue	Unidetifieable tissue,No identifiable
A22-0188	OH	Tuscarawas			20210707	Raccoon	OS08060	ND	34.389	Indeterminate	Brain tissue	sunny	85	90	state highway	intact	very poor	>3 days	Specimen	Brain tissue	Unidetifieable tissue,like brain
A22-0189	OH	Harrison			20210804	Raccoon	OS08289	ND	28.977	Indeterminate	No brain tissue								Specimen	Unidentifiable tissue	Desicated,Skin,Hair,Bone fragments,Unidetifieable tissue
A22-0190	OH	Harrison			20210804	Raccoon	OS08290	ND	26.008	Indeterminate	No brain tissue								Specimen	Unidentifiable tissue	Hair,Bone fragments,Unidetifieable tissue
A22-0191	OH	Mahoning			20210805	Raccoon	OS08296	ND	38.302	Indeterminate	No brain tissue								Specimen	Unidentifiable tissue	Desicated,Bone fragments,Unidetifieable tissue
A22-0192	OH	Trumbull			20210809	Raccoon	OS08299	ND	38.471	Indeterminate	No brain tissue								Specimen	Unidentifiable tissue	Desicated,Bone fragments,Unidetifieable tissue
A22-0193	OH	Trumbull			20210809	Raccoon	OS08300	ND	20.831	Indeterminate	No brain tissue								Specimen	Unidentifiable tissue	Desicated,Hair,Bone fragments
A22-0194	OH	Trumbull			20210809	Raccoon	OS08253	ND	33.948	Indeterminate	No brain tissue								Specimen	Unidentifiable tissue	Desicated,Bone fragments,Unidetifieable tissue
A22-0195	OH	Columbiana			20210810	Raccoon	OS08065	ND	36.125	Indeterminate	No brain tissue	overcast	81	91	state highway	no structures recognizable	very poor	unknown	Specimen	Unidentifiable tissue	Desicated,Skin,Hair,Bone fragments,Unidetifieable tissue
A22-0196	OH	Columbiana			20210810	Raccoon	OS08064	ND	24.846	Indeterminate	No brain tissue	overcast	81	91	state highway	intact	very poor	>3 days	Specimen	Unidentifiable tissue	Blood,Bone fragments,Unidetifieable tissue
A22-0197	OH	Stark			20210907	Raccoon	OS08268	ND	33.116	Indeterminate	No brain tissue								Specimen	Unidentifiable tissue	Bone fragments,Unidetifieable tissue
A22-0198	OH	Medina			20210907	Raccoon	OS08271	ND	26.348	Indeterminate	No brain tissue								Specimen	Unidentifiable tissue	Bone fragments,Muscle tissue,Unidetifieable tissue
A22-0199	OH	Trumbull			20210907	Raccoon	OS08275	ND	38.334	Indeterminate	No brain tissue								Specimen	Unidentifiable tissue	Skin,Hair,Bone fragments,Muscle tissue
A22-0200	OH	Stark			20210908	Raccoon	OS08259	ND	25.251	Indeterminate	No brain tissue								Specimen	Unidentifiable tissue	Bone fragments,Muscle tissue
A22-0201	OH	Ashtabula			20210913	Raccoon	OS08262	ND	18.638	Indeterminate	No brain tissue								Specimen	Unidentifiable tissue	Desicated,Skin,Hair,Bone fragments
A22-0202	OH	Mahoning			20210913	Raccoon	OS08263	ND	24.868	Indeterminate	No brain tissue								Specimen	Unidentifiable tissue	Desicated,Bone fragments,Unidetifieable tissue
A22-0203	OH	Trumbull			20210921	Raccoon	OS08169	ND	34.054	Indeterminate	No brain tissue								Specimen	Unidentifiable tissue	Desicated,Skin,Bone fragments,Muscle tissue,Unidetifieable tissue
A22-0204	OH	Trumbull			20210921	Raccoon	OS08173	ND	23.258	Indeterminate	No brain tissue								Specimen	Unidentifiable tissue	Bone fragments,Muscle tissue
A22-0205	OH	Ashtabula			20210921	Raccoon	OS08160	ND	23.993	Indeterminate	No brain tissue	sunny	84	93	state highway	no structures recognizable	very poor	>3 days	Specimen	Unidentifiable tissue	Bone fragments,Unidetifieable tissue
A22-0206	OH	Trumbull			20210921	Raccoon	OS08165	ND	26.389	Indeterminate	No brain tissue	sunny	84	93	state highway	no structures recognizable	very poor	>3 days	Specimen	Unidentifiable tissue	Desicated,Bone fragments,Unidetifieable tissue
A22-0207	OH	Trumbull			20210922	Raccoon	OS08193	ND	32.387	Indeterminate	No brain tissue								Specimen	Unidentifiable tissue	Desicated,Bone fragments
A22-0208	OH	Geauga			20210922	Raccoon	OS08493	ND	30.28	Indeterminate	No brain tissue								Specimen	Unidentifiable tissue	Skin,Hair,Muscle tissue
A22-0209	OH	Portage			20210923	Striped Skunk	OS09930	ND	34.157	Indeterminate	No brain tissue								Specimen	Unidentifiable tissue	Skin,Hair,Bone fragments,Unidetifieable tissue
A22-0210	OH	Stark			20210923	Raccoon	OS09931	ND	28.458	Indeterminate	No brain tissue								Specimen	Unidentifiable tissue	Bone fragments
	NC	Haywood	MALE	ADULT	20210526	Raccoon	NC21112	ND	21.88	Negative	Brain tissue								Specimen	Brain tissue	black and tan/white tissue, likelyb rain, goopy, no structures
	NC	Jackson	MALE	ADULT	20210526	Raccoon	NC21113	ND	22.9793	Negative	Brain tissue								Specimen	Brain tissue	red liquid, blood, some small blobs of white tissue, likely brain
	NC	Buncombe	MALE	ADULT	20210624	Raccoon	NC21195	ND	23.0575	Negative	Brain tissue								Specimen	Brain tissue	mostly brown tissue goop, some pink and white, likely brain
	NC	Madison	MALE	ADULT	20210712	Raccoon	NC21199	ND	26.4609	Negative	Brain tissue								Specimen	Brain tissue	Goopy white tissue w. brown and some pink tissue, likley brain
	NC	Buncombe	FEMALE	ADULT	20210726	Raccoon	NC21203	ND	21.7828	Negative	Brain tissue								Specimen	Brain tissue	Goopy white tissue w/blood and brownish tissue, likely brain
