# Supplementary material for: Enhanced rabies surveillance in roadkill specimens by real-time RT-PCR
Source: PLoS Negl Trop Dis. 2025 Jul 18;19(7):e0013348. doi: 10.1371/journal.pntd.0013348 (PMC12324673; doi:10.1371/journal.pntd.0013348)
Supplement: S2 Table — (XLSX) [file pntd.0013348.s002.xlsx]

## Sheet: Sheet1
sample_id	subsamples	LN34_1	LN34_2	LN34_3	LN34_avg	Actin_1	Actin_2	Actin_3	Actin_avg	PCR_result_raw	Interpretation	Received	Sample	Condition
A18-2199	NA	ND	ND	ND	ND	28.8282	29.0059	29.0312	28.9551	Negative	Indeterminate	Head	Skull fragments	No identifiable brain, very poor
A18-2200	NA	ND	ND	ND	ND	23.4967	23.878	23.6254	23.6667	Negative	Negative	Specimen	Brain tissue	liquefied, gloopy, deteriorated brain
A18-2218	NA	ND	ND	ND	ND	25.5294	25.5453	25.5639	25.5462	Negative	Negative	Head	Brainstem/cerebellum	Fair condition, brainstem recognizable
A18-2344	NA	ND	ND		ND	36.833			36.833	Inconclusive	Indeterminate	Specimen	Unidentifiable tissue	moist, possible brain, tissue smeared
A18-2345	NA	ND	ND		ND	26.037			26.037	Negative	Indeterminate	Specimen	Unidentifiable tissue	brown, very little tissue, smeared
A18-2346	NA	20.0811	21.1683		20.6247	19.315			19.315	Positive	Positive	Specimen	Brain tissue	blood, brain tissue, smeared, no clear structures
A18-2384	NA	ND	ND		ND	ND			ND	Inconclusive	Indeterminate	Specimen	Unidentifiable tissue	Black, maggots, no identifiable brain tissue
A18-2385	NA	ND	ND		ND	29.846			29.846	Negative	Indeterminate	Specimen	Unidentifiable tissue	Brown/black desiccated
A18-2386	NA	ND	ND		ND	37.272			37.272	Inconclusive	Negative	Specimen	Brain tissue	liquefied brain, no identifiable structure, some bone
A18-2406	NA	ND	ND		ND	ND			ND	Inconclusive	Indeterminate	Specimen	Unidentifiable tissue	Small piece of unidentified tissues
A18-2407	NA	ND	ND		ND	32.328			32.328	Negative	Indeterminate	Head	Skull fragments	No hard skull, dessiccated, head turned so hard to orient
A18-2407	NA	ND	ND		ND	29.004			29.004	Negative	Indeterminate	Head	Skull fragments	No hard skull, dessiccated, head turned so hard to orient
A18-2407	NA	ND	ND		ND	29.203			29.203	Negative	Indeterminate	Head	Skull fragments	No hard skull, dessiccated, head turned so hard to orient
A18-2407	NA	ND	ND		ND	36.749			36.749	Inconclusive	Indeterminate	Head	Skull fragments	No hard skull, dessiccated, head turned so hard to orient
A18-2407	NA	ND	ND		ND	ND			ND	Inconclusive	Indeterminate	Head	Skull fragments	No hard skull, dessiccated, head turned so hard to orient
A18-2408	NA	ND	ND		ND	28.214			28.214	Negative	Indeterminate	Head	Skull fragments	No idetnifiable brain, skull crushed
A18-2408	NA	ND	ND		ND	34.327			34.327	Inconclusive	Indeterminate	Head	Skull fragments	No idetnifiable brain, skull crushed
A18-2408	NA	ND	ND		ND	ND			ND	Inconclusive	Indeterminate	Head	Skull fragments	No idetnifiable brain, skull crushed
A18-2408	NA	ND	ND		ND	30.96			30.96	Negative	Indeterminate	Head	Skull fragments	No idetnifiable brain, skull crushed
A18-3206	skull1	ND	ND	ND	ND	ND			ND	Inconclusive	Indeterminate	Head	Skull fragments	skull fragments, vertebrae, cheesy gray tissue in skull
A18-3206	skull2	ND	ND	ND	ND	ND			ND	Inconclusive	Indeterminate	Head	Skull fragments	skull fragments, vertebrae, cheesy gray tissue in skull
A18-3206	skull3	ND	ND	ND	ND	ND			ND	Inconclusive	Indeterminate	Head	Skull fragments	skull fragments, vertebrae, cheesy gray tissue in skull
A18-3206	skin	ND	ND	ND	ND	40.9032			40.9032	Inconclusive	Indeterminate	Head	Skull fragments	skull fragments, vertebrae, cheesy gray tissue in skull
A18-3207	skull1	ND	ND	ND	ND	35.7395			35.7395	Inconclusive	Indeterminate	Head	Skull fragments	Desiccated, no identifiable brain tissue
A18-3207	skull2	ND	ND	ND	ND	38.7502			38.7502	Inconclusive	Indeterminate	Head	Skull fragments	Desiccated, no identifiable brain tissue
A18-3207	skull3	ND	ND	ND	ND	37.1833			37.1833	Inconclusive	Indeterminate	Head	Skull fragments	Desiccated, no identifiable brain tissue
A18-3207	skin	ND	ND	ND	ND	ND			ND	Inconclusive	Indeterminate	Head	Skull fragments	Desiccated, no identifiable brain tissue
A18-3208	skull	ND	ND	ND	ND	24.071			24.071	Negative	Indeterminate	Head	Skull fragments	Dessiccated, beetles, maggots, no brain/spinal cord
A18-3208	skin	ND	ND	ND	ND	29.7208			29.7208	Negative	Indeterminate	Head	Skull fragments	Dessiccated, beetles, maggots, no brain/spinal cord
A18-3206	1	ND	ND		ND	ND			ND	Inconclusive	Indeterminate	Head	Skull fragments	skull fragments, vertebrae, cheesy gray tissue in skull
A18-3206	2	ND	ND		ND	ND			ND	Inconclusive	Indeterminate	Head	Skull fragments	skull fragments, vertebrae, cheesy gray tissue in skull
A18-3206	3	ND	ND		ND	ND			ND	Inconclusive	Indeterminate	Head	Skull fragments	skull fragments, vertebrae, cheesy gray tissue in skull
A18-3207	1	ND	ND		ND	ND			ND	Inconclusive	Indeterminate	Head	Skull fragments	Desiccated, no identifiable brain tissue
A18-3207	2	ND	ND		ND	ND			ND	Inconclusive	Indeterminate	Head	Skull fragments	Desiccated, no identifiable brain tissue
A18-3207	3	ND	ND		ND	32.683			32.683	Negative	Indeterminate	Head	Skull fragments	Desiccated, no identifiable brain tissue
A18-3208	skin	ND	ND		ND	35.413			35.413	Inconclusive	Indeterminate	Head	Skull fragments	Dessiccated, beetles, maggots, no brain/spinal cord
A18-3208	skull	ND	ND		ND	20.624			20.624	Negative	Indeterminate	Head	Skull fragments	Dessiccated, beetles, maggots, no brain/spinal cord
A18-3295	skull1	ND	ND		ND	ND			ND	Inconclusive	Indeterminate	Head	Skull fragments	Some wet tissue inside skull
A18-3295	skull2	ND	ND		ND	36.27			36.27	Inconclusive	Indeterminate	Head	Skull fragments	Some wet tissue inside skull
A18-3295	skin	ND	ND		ND	27.676			27.676	Negative	Indeterminate	Head	Skull fragments	Some wet tissue inside skull
A18-3296	1	ND	ND		ND	24.69			24.69	Negative	Negative	Head	Brain tissue	White tissue in from spinal cord
A18-3296	2	ND	ND		ND	23.776			23.776	Negative	Negative	Head	Brain tissue	White tissue in from spinal cord
A18-3297	skin	ND	ND	ND	ND	27.251			27.251	Negative	Indeterminate	Head	Skull fragments	Collected tissue from skull area, no identifiable brain
A18-3297	salivary_gland	ND	ND	ND	ND	25.339			25.339	Negative	Indeterminate	Head	Skull fragments	Collected tissue from skull area, no identifiable brain
A18-3297	head1	ND	ND	ND	ND	25.006			25.006	Negative	Indeterminate	Head	Skull fragments	Collected tissue from skull area, no identifiable brain
A18-3297	head2	ND	ND	ND	ND	26.988			26.988	Negative	Indeterminate	Head	Skull fragments	Collected tissue from skull area, no identifiable brain
A18-3297	head3	ND	ND	ND	ND	24.697			24.697	Negative	Indeterminate	Head	Skull fragments	Collected tissue from skull area, no identifiable brain
A18-3298	skin	ND	ND	ND	ND	31.842			31.842	Negative	Indeterminate	Head	Unidentifiable tissue	No skull fragments, desiccated, possible brain
A18-3298	skull1	ND	ND	ND	ND	35.734			35.734	Inconclusive	Indeterminate	Head	Unidentifiable tissue	No skull fragments, desiccated, possible brain
A18-3298	skull2	ND	ND	ND	ND	39.194			39.194	Inconclusive	Indeterminate	Head	Unidentifiable tissue	No skull fragments, desiccated, possible brain
A18-3298	skull3	ND	ND	ND	ND	36.764			36.764	Inconclusive	Indeterminate	Head	Unidentifiable tissue	No skull fragments, desiccated, possible brain
A19-0520	NA	ND	ND		ND	25.5887			25.5887	Negative	Indeterminate	Specimen	Unidentifiable tissue	brown/gray, took swab
A19-0521	NA	ND	ND		ND	28.0174			28.0174	Negative	Negative	Specimen	Brain tissue	brown/gray, took whitest pieces
A19-0522	NA	ND	ND		ND	27.1833			27.1833	Negative	Negative	Specimen	Brain tissue	brown/gray mush, took whitest pieces
A19-0523	NA	ND	ND		ND	ND			ND	Inconclusive	Indeterminate	Specimen	Skull fragments	brown, desiccated
A19-0524	NA	ND	ND		ND	19.4651			19.4651	Negative	Negative	Specimen	Brainstem/cerebellum	good, pink, white
A19-0525	NA	ND	ND		ND	22.3874			22.3874	Negative	Indeterminate	Specimen	Unidentifiable tissue	brown, hair
A19-0526	NA	ND	ND		ND	ND			ND	Inconclusive	Indeterminate	Specimen	Unidentifiable tissue	brown, desiccated
A19-0527	NA	ND	ND		ND	23.4772			23.4772	Negative	Negative	Specimen	Brain tissue	gray/white mush
A19-0528	NA	ND	ND		ND	17.9419			17.9419	Negative	Negative	Specimen	Brainstem/cerebellum	lots of blood, mush
A19-0529	NA	ND	ND		ND	24.1597	24.0677		24.1137	Negative	Negative	Specimen	Brain tissue	took whitest pieces
A19-0530	NA	ND	ND		ND	34.6991			34.6991	Inconclusive	Indeterminate	Specimen	Unidentifiable tissue	desiccated, hair
A19-0531	NA	ND	ND		ND	18.7883			18.7883	Negative	Negative	Specimen	Brainstem/cerebellum	good
A19-0532	NA	ND	ND		ND	19.7092			19.7092	Negative	Negative	Specimen	Brainstem/cerebellum	very small piece
A19-0533	NA	ND	ND		ND	27.929			27.929	Negative	Indeterminate	Specimen	Unidentifiable tissue	gray, waxy, with hair
A19-0534	NA	ND	ND		ND	25.3229			25.3229	Negative	Negative	Specimen	Brainstem/cerebellum	brown cerebellum
A19-0535	NA	ND	ND		ND	21.8268	21.9543		21.8906	Negative	Indeterminate	Specimen	Unidentifiable tissue	red, desiccated
A19-0536	NA	ND	ND		ND	16.652	16.6222		16.6371	Negative	Negative	Specimen	Brainstem/cerebellum	good
A19-0537	NA	ND	ND		ND	17.9639	17.8867	17.9331	17.9279	Negative	Negative	Specimen	Brainstem/cerebellum	good
A19-0538	NA	ND	ND		ND	26.8547	26.8961	26.9376	26.8961	Negative	Negative	Specimen	Brainstem/cerebellum	gray/brown, some white, looks like cerebellum
A19-0539	NA	ND	ND		ND	20.8229			20.8229	Negative	Negative	Specimen	Brainstem/cerebellum	blood clots, some white matter
A19-0540	NA	ND	ND		ND	21.4145			21.4145	Negative	Indeterminate	Specimen	Unidentifiable tissue	white gloopy inside of brown skin, possible brain?
A19-0541	NA	ND	ND		ND	29.2982			29.2982	Negative	Indeterminate	Specimen	Unidentifiable tissue	brown liquid
A19-0542	NA	ND	ND		ND	21.6368			21.6368	Negative	Indeterminate	Specimen	Unidentifiable tissue	brown
A19-0697	NA	ND	ND	ND	ND	22.1454	22.4663		22.3058	Negative	Negative	Specimen	Brain tissue	gray, goop, cannot tell structures
A19-0698	NA	ND	ND		ND	23.5651			23.5651	Negative	Indeterminate	Specimen	Unidentifiable tissue	Red, liquefied, some white
A19-0699	NA	ND	ND		ND	24.4031			24.4031	Negative	Indeterminate	Specimen	Unidentifiable tissue	Red, some white
A19-0700	NA	ND	ND		ND	21.2403			21.2403	Negative	Indeterminate	Specimen	Unidentifiable tissue	Red, liquefied, some white
A19-0701	NA	ND	ND		ND	22.3188			22.3188	Negative	Indeterminate	Specimen	Unidentifiable tissue	Red goop, some white
A19-0723	NA	ND	ND	ND	ND	23.6107	22.8163		23.2135	Negative	Indeterminate	Specimen	Unidentifiable tissue	dark red, white, firm
A19-0724	NA	ND	ND	ND	ND	32.8735	32.6378		32.7557	Negative	Indeterminate	Specimen	Unidentifiable tissue	blood, bone, muscle, tissue
A19-0725	NA	ND	ND	ND	ND	23.8263	23.8098		23.818	Negative	Negative	Specimen	Brain tissue	liquefied, gloopy
A19-0734	NA	ND	ND	ND	ND	27.0231	27.1332		27.0782	Negative	Indeterminate	Specimen	Unidentifiable tissue	Red, liquefied, bone
A19-0735	swab 1	ND	ND	ND	ND	28.2585	28.1806	28.3062	28.2484	Negative	Indeterminate	Head	Unidentifiable tissue	brown/gray material swabbed from inside of empty skull
A19-0735	swab 2	ND	ND	ND	ND	34.6871	34.3312		34.5091	Inconclusive	Indeterminate	Head	Unidentifiable tissue	brown/gray material swabbed from inside of empty skull
A19-0735	skin	ND	ND	ND	ND	34.6306	34.5027		34.5666	Inconclusive	Indeterminate	Head	Unidentifiable tissue	Skin collected at nape of neck area
A19-0735	maggots	ND	ND	ND	ND	15.0444	15.4887		15.2666	Negative	Indeterminate	Head	Unidentifiable tissue	three maggots collected from foramen magnum area
A19-1326	NA	ND	ND	ND	ND	29.9077	29.9869	30.0294	29.9747	Negative	Indeterminate	Specimen	Unidentifiable tissue	brown/red tissue, leathery
A19-1327	NA	ND	ND	ND	ND	18.7335	18.6881	18.5642	18.6619	Negative	Negative	Specimen	Brain tissue	white mushy tissue, unidentifiable brain
A19-1328	NA	ND	ND	ND	ND	22.3242	22.2221	22.1443	22.2302	Negative	Indeterminate	Specimen	Unidentifiable tissue	goopy gray/red/brown tissue, possible brain?, liquefied
A19-1329	NA	ND	ND	ND	ND	26.7338	26.6378	26.9246	26.7654	Negative	Negative	Specimen	Brain tissue	blood, unidentifiable brain tissue, white
A19-1443	NA	ND	ND	ND	ND	25.4325	25.4123		25.4224	Negative	Indeterminate	Specimen	Unidentifiable tissue	dessiccated, brown/red tissue, no identifiable brain
A19-1444	NA	28.5791	28.6415	28.6273	28.616	27.8009	27.7547		27.7778	Positive	Positive	Specimen	Unidentifiable tissue	dessiccated brown tissue, no identifiable brain
A19-1445	NA	ND	ND		ND	ND	ND		ND	Inconclusive	Indeterminate	Specimen	Skull fragments	vertebrae, muscle, hair, maggot, no identifiable brain/spinal cord
A19-1567	NA	ND	ND		ND	23.1314			23.1314	Negative	Negative	Specimen	Brain tissue	Brown liquid slop, some gray/white, most likely brain
A19-1568	NA	ND	ND		ND	32.0255			32.0255	Negative	Indeterminate	Specimen	Skull fragments	desiccated leathery brown tissue, hair, swabbed skull fragments
A19-1569	NA	ND	ND		ND	28.0872			28.0872	Negative	Negative	Specimen	Brain tissue	Brown/white liquidy mush, most likely brain
A19-1600	NA	ND	ND		ND	28.5047			28.5047	Negative	Negative	Specimen	Brain tissue	Red/brown and gray/white tissue, mush, likley brain, no structure
A19-1601	NA	ND	ND		ND	28.5449			28.5449	Negative	Indeterminate	Specimen	Unidentifiable tissue	Red/brown liquefied tissue, some muscle, no identifiable brain
A19-1602	NA	ND	ND		ND	ND			ND	Inconclusive	Indeterminate	Specimen	Unidentifiable tissue	Red/brown gloop with hair
A19-1603	NA	ND	ND		ND	29.1171			29.1171	Negative	Negative	Specimen	Brain tissue	Gray/white paste, no structure, likely brain
A19-1611	NA	ND	ND	ND	ND	18.7962	19.032	18.7073	18.8451	Negative	Negative	Specimen	Brain tissue	blob of pink and white brain tissue, no structure
A19-1612	NA	ND	ND	ND	ND	21.2926	21.2427	21.2803	21.2719	Negative	Negative	Specimen	Brain tissue	red/white/brown goop, most likely brain, no structure, some hair
A19-1649	fragments1	ND	ND	ND	ND	27.8365			27.8365	Negative	Indeterminate	Head	Skull fragments	skull fragments, desiccated pink/red tissue (muscle), no identifiable brain
A19-1649	fragments2	ND	ND	ND	ND	26.8022			26.8022	Negative	Indeterminate	Head	Skull fragments	skull fragments, desiccated pink/red tissue (muscle), no identifiable brain
A19-1649	swab	ND	ND	ND	ND	26.4461			26.4461	Negative	Indeterminate	Head	Unidentifiable tissue	swabbed skull fragments
A19-1649	skin	ND	ND	ND	ND	35.3494			35.3494	Inconclusive	Indeterminate	Head	Unidentifiable tissue	piece of skin from back of head
A19-1650	NA	ND	ND	ND	ND	ND	ND	ND	ND	Inconclusive	Indeterminate	Specimen	Unidentifiable tissue	gray liquefied tissue, clumps of fur, no identifiable brain
A19-1671	NA	ND	ND	ND	ND	33.7666	33.9572	34.0593	33.9277	Inconclusive	Indeterminate	Specimen	Unidentifiable tissue	leathery desiccated tissue with hair, muscle/skin?
A19-1672	NA	17.4524	17.2386	16.6069	17.0993	29.7679	29.5266	29.602	29.6322	Positive	Positive	Specimen	Brain tissue	tan/gray liquid goop, streaks of white, likely brain
A19-1673	NA	ND	ND	ND	ND	35.3025	35.0214	35.0248	35.1162	Inconclusive	Indeterminate	Specimen	Unidentifiable tissue	black/brown goop, some hair
A19-1733	NA	ND	ND	ND	ND	33.8238	33.5556	33.6401	33.6732	Inconclusive	Indeterminate	Specimen	Unidentifiable tissue	red/brown/black goop, small bone fragments
A19-1734	NA	ND	ND	ND	ND	23.5423	23.6758	23.6985	23.6388	Negative	Indeterminate	Specimen	Unidentifiable tissue	dried brown liquid
A19-1735	NA	ND	ND	ND	ND	ND	ND	ND	ND	Inconclusive	Indeterminate	Specimen	Unidentifiable tissue	skull fragments with desiccated brown/black tissue
A19-1736	NA	ND	ND	ND	ND	25.1056	24.9819	25.0361	25.0412	Negative	Indeterminate	Specimen	Unidentifiable tissue	brown/black cheesy tissue held together by hair
A19-1737	NA	ND	ND	ND	ND	ND	ND	ND	ND	Inconclusive	Indeterminate	Specimen	Unidentifiable tissue	rotten skin, hair, muscle, watery liquid separated
A19-1738	NA	ND	ND		ND	ND	ND	ND	ND	Inconclusive	Indeterminate	Specimen	Unidentifiable tissue	desiccated skin, brittle
A19-1739	NA	ND	ND		ND	34.0426	32.8749	34.3853	33.7676	Inconclusive	Negative	Specimen	Brain tissue	Skull fragments with pink/gray tissue, atypica consistency for brain
A19-1740	NA	ND	ND		ND	25.1499	25.1782	25.1789	25.169	Negative	Indeterminate	Specimen	Unidentifiable tissue	dried red/brown tissue
A19-1872	1	ND	ND	ND	ND	21.4177	21.4414	21.1688	21.3426	Negative	Negative	Head	Brain tissue	pink goop/liquid inside skull, likely brain
A19-1872	2	ND	ND	ND	ND	21.7115	21.8915	21.555	21.7193	Negative	Negative	Head	Brain tissue	pink goop/liquid inside skull, likely brain
A19-1873	1	ND	ND	ND	ND	39.694	41.6303	39.1217	40.1487	Inconclusive	Indeterminate	Head	Unidentifiable tissue	desiccated, crumbly tissue, no identifiable brain
A19-1873	2	ND	ND	ND	ND	36.4489	36.3806	36.5584	36.4626	Inconclusive	Indeterminate	Head	Unidentifiable tissue	desiccated, crumbly tissue, no identifiable brain
A19-1874	1	ND	ND	ND	ND	32.7659	32.9786	33.1916	32.9787	Negative	Indeterminate	Head	Unidentifiable tissue	Severly desiccated, skull fragments, pale/white ligament-looking tissue
A19-1874	2	ND	ND	ND	ND	36.1229	35.7633	36.0314	35.9726	Inconclusive	Indeterminate	Head	Unidentifiable tissue	No identifiable brain
A19-1875	1	ND	ND	ND	ND	ND	39.9296	39.3817	39.6557	Inconclusive	Indeterminate	Head	Unidentifiable tissue	desiccated, vertebrae with some pink material inside, skull fragments
A19-1875	2	ND	ND	ND	ND	35.5961	35.6367	35.6658	35.6329	Inconclusive	Indeterminate	Head	Unidentifiable tissue	desiccated, vertebrae with some pink material inside, skull fragments
A19-1876	1	ND	ND	ND	ND	20.6334	20.6302	20.6837	20.6491	Negative	Negative	Head	Brain tissue	Brain material on skull fragments
A19-1876	2	ND	ND	ND	ND	19.2367	19.1342	19.1024	19.1578	Negative	Negative	Head	Brain tissue	Brain material on skull fragments
A19-1877	1	ND	ND	ND	ND	21.198	21.167	21.0997	21.1549	Negative	Negative	Head	Brain tissue	pink tissue inside skull fragments likely brain
A19-1877	2	ND	ND	ND	ND	22.7413	22.6897	22.8894	22.7735	Negative	Negative	Head	Brain tissue	pink tissue inside skull fragments likely brain
A19-1912	NA	ND	ND	ND	ND	19.895	19.896	19.9946	19.9285	Negative	Negative	Specimen	Brain tissue	red/gray smeary tissue on spatula, likely brain
A19-2184	NA	ND	ND	ND	ND	23.6746	23.6444	23.7266	23.6818	Negative	Negative	Specimen	Brain tissue	bone fragments, some pink gooey tissue, possible brain
A19-2224	1	ND	ND		ND	23.931	24.1981		24.0646	Negative	Indeterminate	Head	Unidentifiable tissue	Thin strip of dry tissue inside vertebrae and muzzle skin
A19-2224	2	ND	ND		ND	ND	ND		ND	Inconclusive	Indeterminate	Head	Unidentifiable tissue	maggots
A19-2225	1	ND	ND		ND	26.4473	27.7678		27.1075	Negative	Negative	Head	Brain tissue	pink tissue inside skull fragments likely brain
A19-2225	2	ND	ND		ND	22.2604	22.1315		22.196	Negative	Negative	Head	Brain tissue	pink tissue inside skull fragments likely brain
A19-2226	1	ND	ND		ND	42.3071	ND		42.3071	Inconclusive	Indeterminate	Head	Brain tissue	Brown/gray/pink tissue swabbed from inside of skull
A19-2226	2	ND	ND		ND	ND	ND		ND	Inconclusive	Indeterminate	Head	Unidentifiable tissue	tissue in tube of liquid
A19-2227	1	ND	ND		ND	29.7225	29.6367		29.6796	Negative	Indeterminate	Head	Unidentifiable tissue	Severly desiccated, skull and spinal cord intact, pale/white ligament-looking tissue
A19-2227	2	ND	ND		ND	36.02	35.707		35.8635	Inconclusive	Indeterminate	Head	Unidentifiable tissue	Severly desiccated, skull and spinal cord intact, pale/white ligament-looking tissue
A19-2228	1	ND	ND		ND	ND	ND		ND	Inconclusive	Indeterminate	Head	Brain tissue	Cheesy pink tissue stuck to inside of skull fragments
A19-2228	2	ND	ND		ND	ND	ND		ND	Inconclusive	Indeterminate	Head	Brain tissue	Cheesy pink tissue stuck to inside of skull fragments
A19-2229	1	ND	ND		ND	25.4378	25.4633		25.4506	Negative	Negative	Head	Brain tissue	anterior spinal cord taken, skull not opened
A19-2229	2	ND	ND		ND	25.5249	25.2758		25.4003	Negative	Negative	Head	Brain tissue	anterior spinal cord taken, skull not opened
A19-2236	NA	ND	ND		ND	ND	ND		ND	Inconclusive	Indeterminate	Specimen	Unidentifiable tissue	Red/brown liquid, tissue on bone fragments, some look like skull
A19-2237	NA	ND	ND		ND	ND	ND		ND	Inconclusive	Indeterminate	Specimen	Unidentifiable tissue	Skin from head
A19-2839	1	16.9823	17.1383	17.3458	17.1554	22.9573	23.044	23.1091	23.0368	Positive	Positive	Specimen	Brain tissue	Liquidy mush, brown/red liquid, some gay/brown goop-likely brain
A19-2840	1	ND	ND		ND	ND			ND	Inconclusive	Indeterminate	Head	Unidentifiable tissue	Skull fragments, black/red or tan/white tissue, desiccated
A19-2840	2	ND	ND		ND	ND			ND	Inconclusive	Indeterminate	Head	Unidentifiable tissue	Skull fragments, black/red or tan/white tissue, desiccated
A19-2841	1	ND	ND		ND	28.5017			28.5017	Negative	Indeterminate	Head	Unidentifiable tissue	Severely desiccated, skull fragments, tissue dust, beetles
A19-2841	2	ND	ND		ND	28.5602			28.5602	Negative	Indeterminate	Head	Unidentifiable tissue	Severely desiccated, skull fragments, tissue dust, beetles
A19-2842	1	ND	ND		ND	34.4541			34.4541	Inconclusive	Indeterminate	Head	Unidentifiable tissue	Severely desiccated, dried-on black tissue, insects
A19-2842	2	ND	ND		ND	ND			ND	Inconclusive	Indeterminate	Head	Unidentifiable tissue	Severely desiccated, dried-on black tissue, insects
A19-2843	1	ND	ND		ND	19.4451			19.4451	Negative	Indeterminate	Head	Unidentifiable tissue	Skull fragments, gray/brown liquid, maggots
A19-2843	2	ND	ND		ND	19.6083			19.6083	Negative	Indeterminate	Head	Unidentifiable tissue	Skull fragments, gray/brown liquid, maggots
A19-2844	1	ND	ND		ND	28.9717			28.9717	Negative	Negative	Head	Brain tissue	Pink liquid and tissue, likely brain, skull fragments
A19-2844	2	ND	ND		ND	26.2685			26.2685	Negative	Negative	Head	Brain tissue	Pink liquid and tissue, likely brain, skull fragments
A19-3078	1	ND	ND		ND	25.7869			25.7869	Negative	Indeterminate	Head	Unidentifiable tissue	Maggots
A19-3078	2	ND	ND		ND	31.2473			31.2473	Negative	Indeterminate	Head	Unidentifiable tissue	Maggots
A19-3078	3	ND	ND		ND	42.874			42.874	Inconclusive	Indeterminate	Head	Unidentifiable tissue	swabbed skull fragments, tested one skull fragment with black dried tissue
A19-3079	1	ND	ND	ND	ND	18.166			18.166	Negative	Negative	Head	Brain tissue	Brainstem, good condition, moist, white color
A19-3079	2	ND	ND	ND	ND	17.2906			17.2906	Negative	Negative	Head	Brain tissue	Spinal cord, good condition, moist, white color
A19-3079	3	ND	ND		ND	17.7077			17.7077	Negative	Negative	Head	Brain tissue	swab of skull, red blood and pink/white brain material
A20-0011	NA	ND	ND		ND	34.4076			34.4076	Inconclusive	Indeterminate	Specimen	Unidentifiable tissue	desiccated brown tissue, firm
A20-0012	NA	ND	ND		ND	32.9956			32.9956	Negative	Indeterminate	Specimen	Unidentifiable tissue	tan tissue, desiccated, no identifiable brain
A20-0013	NA	ND	ND		ND	17.0216			17.0216	Negative	Negative	Specimen	Brain tissue	Brain tissue, brainstem, good condition
A20-0014	NA	ND	ND		ND	26.6989			26.6989	Negative	Indeterminate	Specimen	Unidentifiable tissue	skull fragments, some brown tissue, oily film on bones
A20-0015	NA	ND	ND		ND	36.5411			36.5411	Inconclusive	Indeterminate	Specimen	Unidentifiable tissue	tough gray tissue with hair, no identifiable brain
A20-0016	NA	ND	ND		ND	35.3442			35.3442	Inconclusive	Indeterminate	Specimen	Unidentifiable tissue	light brown goop with hair, no identifiable brain
A20-0017	NA	ND	ND		ND	ND			ND	Inconclusive	Indeterminate	Specimen	Unidentifiable tissue	gray/white and brown tissue, firm, likely muscle, hair
A20-0018	NA	ND	ND		ND	17.5677			17.5677	Negative	Indeterminate	Specimen	Unidentifiable tissue	Bone fragment, w/ brown tissue
A20-0019	NA	ND	ND		ND	24.5629			24.5629	Negative	Negative	Specimen	Brain tissue	Red,gray,brown goop, looks like pieces of brain, skull fragments
A20-0020	NA	ND	ND		ND	25.506			25.506	Negative	Negative	Specimen	Brain tissue	bloody goop w/bone fragments and a worm, some brain pieces
A20-0021	NA	ND	ND		ND	30.4728			30.4728	Negative	Indeterminate	Specimen	Unidentifiable tissue	Red,gray,brown tissue/goop, lots of tiny skull fragments
A20-0022	NA	ND	ND		ND	33.7048			33.7048	Inconclusive	Indeterminate	Specimen	Unidentifiable tissue	gray,red,brown tissues w/bone fragment, likely muscle, some gray
A20-0023	NA	ND	ND		ND	ND			ND	Inconclusive	Indeterminate	Specimen	Unidentifiable tissue	Red,brown,pink fibrous tissue stuck to skull fragment, likely muscle
A20-0024	NA	ND	ND		ND	35.9316			35.9316	Inconclusive	Indeterminate	Specimen	Brain tissue	Gray/tan tissue, looks like brain, desiccated slightly
A20-0025	NA	ND	ND		ND	21.2844			21.2844	Negative	Negative	Specimen	Brain tissue	Pink goop on large skull fragment, likely brain
A20-0026	NA	ND	ND		ND	29.4273			29.4273	Negative	Indeterminate	Specimen	Unidentifiable tissue	Black liquid with some more solid parts-like coffee grounds
A20-0027	NA	ND	ND		ND	22.9018			22.9018	Negative	Negative	Specimen	Brain tissue	White, goopy tissue with skin, brown/red liquid on outside, brain?
A20-0028	NA	ND	ND		ND	19.6944			19.6944	Negative	Negative	Specimen	Brain tissue	Red, pink goop, some brain
A20-0029	NA	ND	ND		ND	21.3383			21.3383	Negative	Negative	Specimen	Brain tissue	Pink,gray,brown goop skull fragments, some brain
A20-0030	NA	ND	ND		ND	22.6471			22.6471	Negative	Indeterminate	Specimen	Unidentifiable tissue	dark brown, red, goop with bone fragments, no identifable brain
A20-0031	NA	ND	ND		ND	ND			ND	Inconclusive	Indeterminate	Specimen	Unidentifiable tissue	skin with hair
A20-0032	NA	ND	ND		ND	ND			ND	Inconclusive	Indeterminate	Specimen	Unidentifiable tissue	skin with black hair, bone fragment
A20-0033	NA	ND	ND		ND	37.9693			37.9693	Inconclusive	Indeterminate	Specimen	Unidentifiable tissue	Skull fragments with some gray/brown goopy tissue, no identifiable brain
A20-0034	NA	ND	ND		ND	26.7735			26.7735	Negative	Negative	Specimen	Brain tissue	Gray/yellow goop w/white chunks, paste/rice pudding, likely brain
A20-0035	NA	ND	ND		ND	37.8371			37.8371	Inconclusive	Indeterminate	Specimen	Unidentifiable tissue	Skull fragments, some brown tissue and oily film on bones, no identifable brain
A20-0036	NA	ND	ND		ND	22.9227			22.9227	Negative	Indeterminate	Specimen	Unidentifiable tissue	Skull fragment with red liquid, no idenfiable brain
A20-0037	orig	36.6915	37.2361		36.9638	20.7262			20.7262	Inconclusive	Positive	Specimen	Unidentifiable tissue	Skull fragment, little/no tissue, maggots, oily film on bone
A20-0037	1:10 dilution, run 6 ul	32.5022	32.5486		32.5254	23.4974			23.4974	Positive	Positive	Specimen	Unidentifiable tissue	Skull fragment, little/no tissue, maggots, oily film on bone
A20-0038	NA	ND	ND		ND	30.255			30.255	Negative	Indeterminate	Specimen	Unidentifiable tissue	Skull fragment w/gray/green/yellow liquid
A20-0039	NA	ND	ND		ND	19.8894			19.8894	Negative	Indeterminate	Specimen	Unidentifiable tissue	Red/brown/gray liquid on bone fragment, no identifiable brain
A20-0040	NA	ND	ND		ND	ND			ND	Inconclusive	Indeterminate	Specimen	Unidentifiable tissue	Skull fragments with some red/brown tissue, no identifiable brain
A20-0041	NA	ND	ND	ND	ND	25.5654			25.5654	Negative	Indeterminate	Specimen	Unidentifiable tissue	Severely desiccated, bone fragment, no identifiable brain
A20-0042	NA	ND	ND	ND	ND	32.3347			32.3347	Negative	Indeterminate	Specimen	Unidentifiable tissue	Skull fragments, oily residue, purple tissue, likely muscle
A20-0043	NA	ND	ND	ND	ND	21.0161			21.0161	Negative	Negative	Specimen	Brain tissue	Bloody goop with hair and bone fragments, some brain
A20-0044	NA	ND	ND	ND	ND	39.9584			39.9584	Inconclusive	Indeterminate	Specimen	Unidentifiable tissue	Deep red tissue, hair, white connective tissue, no identifiable brain
A20-0045	NA	ND	ND	ND	ND	22.9769			22.9769	Negative	Indeterminate	Specimen	Unidentifiable tissue	Red/brown liquid, some thick tissue, bone fragments, no identifiable brain
A20-0363	NA	ND	ND	ND	ND	25.3944			25.3944	Negative	Negative	Specimen	Brain tissue	Pink goopy tissue with some very small pieces of brain
A20-0364	NA	ND	ND	ND	ND	22.0838			22.0838	Negative	Indeterminate	Specimen	Unidentifiable tissue	Bone fragment covered in brown/tan/gray tissue, no identifiable brain
A20-0365	NA	ND	ND	ND	ND	22.5997			22.5997	Negative	Indeterminate	Specimen	Unidentifiable tissue	Skull fragment w/ brown and red tissue, brown/gray tissue pieces
A20-0366	NA	ND	ND	ND	ND	22.2351			22.2351	Negative	Negative	Specimen	Brain tissue	Pink/red goop w/bone fragment, brain tissue present
A20-0367	NA	ND	ND	ND	ND	23.7243			23.7243	Negative	Indeterminate	Specimen	Unidentifiable tissue	Brown, crumbly tissue and bone fragment, some red liquid
A20-1016	NA	ND	ND		ND	28.6691	28.5692		28.6191	Negative	Indeterminate	Specimen	Unidentifiable tissue	Brown/gray goopy tissue on top of pink goopy tissue
A20-1017	NA	ND	ND		ND	26.8526	26.9888		26.9207	Negative	Negative	Specimen	Brain tissue	white goopy tissue, likely brain
A20-1018	NA	ND	ND		ND	25.8661	25.6461		25.7561	Negative	Negative	Specimen	Brain tissue	brown/gray tissues with some white goopy tissue, likely brain
A20-1019	NA	ND	ND		ND	24.9431	24.9267		24.9349	Negative	Indeterminate	Specimen	Unidentifiable tissue	Dark brown tissue with some light gray/white streaks
A20-1020	NA	ND	ND		ND	22.0835	21.9003		21.9919	Negative	Indeterminate	Specimen	Unidentifiable tissue	Dark red blood with chunks of tissue and bone fragments
A20-1025	NA	ND	ND		ND	30.9933	31.0114		31.0024	Negative	Indeterminate	Specimen	Unidentifiable tissue	Black hair with black crumbs, almost no tissue
A20-1026	NA	ND	ND		ND	22.5521	22.8019		22.677	Negative	Indeterminate	Specimen	Unidentifiable tissue	Brown/red fiberous tissue
A20-1027	NA	ND	ND		ND	23.1604	23.0718		23.1161	Negative	Indeterminate	Specimen	Unidentifiable tissue	Clear, pale brown/pink tissue w/black pieces, dark brown dried tissue
A20-1028	NA	ND	ND		ND	25.9403	25.9174		25.9288	Negative	Indeterminate	Specimen	Unidentifiable tissue	Small piece of black tissue w/ hair
A20-1029	NA	ND	ND		ND	26.7371	26.7805		26.7588	Negative	Indeterminate	Specimen	Unidentifiable tissue	Pink and brown tissue
A20-1030	NA	ND	ND		ND	29.3267	29.1627		29.2447	Negative	Indeterminate	Specimen	Unidentifiable tissue	Brown and pink tissue with bone fragments
A20-1031	NA	ND	ND		ND	31.8777	31.6801		31.7789	Negative	Indeterminate	Head	Unidentifiable tissue	Desiccated skull, some dried maggots and tissue, skin, skull empty with crumbs
A20-1026s	NA	ND	ND		ND	25.8666	25.6529		25.7597	Negative	Indeterminate	Specimen	Unidentifiable tissue	Piece of skin on outside of tube JJ20036
A20-1359	NA	ND	ND	ND	ND	25.8605	25.8634		25.8619	Negative	Indeterminate	Specimen	Unidentifiable tissue
A20-1360	NA	ND	ND	ND	ND	23.2167	23.3299		23.2733	Negative	Indeterminate	Specimen	Unidentifiable tissue
A20-1390	NA	ND	ND		ND	22.538			22.538	Negative	Indeterminate	Specimen	Unidentifiable tissue	skin, hair & unidentifiable tissue
A20-1391	NA	ND	ND		ND	33.033			33.033	Inconclusive	Indeterminate	Specimen	Unidentifiable tissue	skin,hair,bone fragments & unidentifiable tissue
A20-1392	NA	ND	ND		ND	27.061			27.061	Negative	Negative	Specimen	Brain tissue	bone fragments (liquid brown) likely brain tissue
A20-1393	NA	ND	ND		ND	29.62			29.62	Negative	Negative	Specimen	Brain tissue	hair, bone fragments likely brain tissue
A20-1394	NA	ND	ND		ND	23.172			23.172	Negative	Indeterminate	Specimen	Unidentifiable tissue	skin looks like muscle tissue
A20-1395	NA	ND	ND		ND	32.163			32.163	Negative	Negative	Specimen	Brain tissue	unidentintifiable brain tissue
A20-1396	NA	ND	ND		ND	28.902			28.902	Negative	Indeterminate	Specimen	Unidentifiable tissue	skin,hair,unidentifiable tissue (black)
A20-1397	NA	ND	ND		ND	24.439			24.439	Negative	Negative	Specimen	Brain tissue	hair, likely brain tissue
A20-1398	NA	ND	ND		ND	22.394			22.394	Negative	Negative	Specimen	Brain tissue	likely brain tissue
A20-1399	NA	ND	ND		ND	32.988			32.988	Negative	Negative	Specimen	Brain tissue	no identifiable brain tissue, likely brain
A20-1411	NA	ND	ND		ND	23.356			23.356	Negative	Negative	Specimen	Brain tissue	hair, bone fragments, likely brain tissue
A20-1412	NA	ND	ND		ND	26.718			26.718	Negative	Indeterminate	Specimen	Unidentifiable tissue	skin, hair, no identifiable brain tissue
A20-1413	NA	ND	ND		ND	24.968			24.968	Negative	Indeterminate	Specimen	Unidentifiable tissue	bone fragments, no identifibale brain tissue
A20-1414	NA	ND	ND		ND	23.043			23.043	Negative	Negative	Specimen	Brain tissue	hair, bone fragments, likely brain tissue, likley brain
A20-1415	NA	ND	ND		ND	25.008			25.008	Negative	Negative	Specimen	Brain tissue	bone fragments, no identifibale brain tissue, lilley brain
A20-1437	NA	ND	ND		ND	27.92			27.92	Negative	Negative	Specimen	Brain tissue	hair, (meninges) no identifiable brain tissue, likely brain tissue
A20-1438	NA	ND	ND		ND	26.646			26.646	Negative	Indeterminate	Specimen	Unidentifiable tissue	Skin, hair, unidentifiable tissue
A20-1439	NA	ND	ND		ND	25.32			25.32	Negative	Negative	Specimen	Brain tissue	likely brain tissue
A20-1440	NA	ND	ND		ND	22.628			22.628	Negative	Negative	Specimen	Brain tissue	likely brain tissue
A20-1441	NA	ND	ND		ND	22.26			22.26	Negative	Negative	Specimen	Brain tissue	bone fragments, likely brain tissue
A20-1442	NA	ND	ND		ND	21.508			21.508	Negative	Negative	Specimen	Brain tissue	likely brain tissue
A20-1443	NA	ND	ND		ND	42.225			42.225	Inconclusive	Inderminate	Specimen	Unidentifiable tissue	Skin, hair, unidentifiable tissue
A20-1444	NA	ND	ND		ND	24.314			24.314	Negative	Negative	Specimen	Brain tissue	Skin, hair, bone fragments, likely brain tissue
A20-1445	NA	ND	ND		ND	24.007			24.007	Negative	Negative	Specimen	Brain tissue	Hair, likely brain tissue
A20-1446	NA	ND	ND		ND	29.085			29.085	Negative	Indeterminate	Specimen	Unidentifiable tissue	Desiccated, skin, hair
A20-1447	NA	ND	ND		ND	27.838			27.838	Negative	Negative	Specimen	Brain tissue	bone fragments, likely brain tissue
A20-1457	NA	ND	ND		ND	34.212			34.212	Inconclusive	Indeterminate	Specimen	Brain tissue	likely brain tissue
A20-1529	NA	ND	ND		ND	21.372			21.372	Negative	Negative	Specimen	Brain tissue	Likely brain tissue
A20-1530	NA	ND	ND		ND	23.859			23.859	Negative	Negative	Specimen	Brain tissue	Likely brain tissue
A20-1531	NA	ND	ND		ND	19.858			19.858	Negative	Negative	Specimen	Brain tissue	Likely brain tissue
A20-1532	NA	ND	ND		ND	36.949			36.949	Inconclusive	Indeterminate	Specimen	Unidentifiable tissue	Hair, unidentifiable tissue
A20-1533	NA	ND	ND		ND	22.821			22.821	Negative	Indeterminate	Specimen	Unidentifiable tissue	hair, Muscle tissue
A20-1536	NA	ND	ND		ND	23.641			23.641	Negative	Indeterminate	Specimen	Unidentifiable tissue	Blood, unidentifiable tissue
A20-1537	NA	ND	ND		ND	22.842			22.842	Negative	Indeterminate	Specimen	Unidentifiable tissue	Blood, No identifiable brain tissue
A20-1538	NA	ND	ND		ND	27.309			27.309	Negative	Negative	Specimen	Brain tissue	Likely brain tissue
A20-2198	NA	ND	ND		ND	ND			ND	Inconclusive	Indeterminate	Specimen	Unidentifiable tissue	black/brown unidentifiable tissue, hair, bone fragment
A20-2199	NA	ND	ND		ND	34.2057			34.2057	Inconclusive	Indeterminate	Specimen	Brain tissue	tan with white-ish goop, brain tissue, no structure
A20-2200	NA	ND	ND		ND	21.332			21.332	Negative	Negative	Specimen	Brain tissue	pink brain, mostly white matter, structure hard to determine
A20-2201	NA	ND	ND		ND	21.6835			21.6835	Negative	Negative	Specimen	Brain tissue	white and tan brain likely brainstem but structure hard to determine
A20-2202	NA	ND	ND		ND	27.9797			27.9797	Negative	Indeterminate	Specimen	Unidentifiable tissue	brown/red pastey tissue, small piece of thick tissue, no discernable brain
A20-2212	NA	ND	ND		ND	24.0688			24.0688	Negative	Indeterminate	Specimen	Unidentifiable tissue	tan tissue, low moisture, muscle/tendon, no identifiable brain
A20-2213	NA	ND	ND		ND	ND			ND	Inconclusive	Indeterminate	Specimen	Unidentifiable tissue	brown desiccated tissue, no identifiable brain
A20-2214	NA	ND	ND		ND	30.4384			30.4384	Negative	Indeterminate	Specimen	Unidentifiable tissue	extremely desiccated black/brown tissue, no identifiable brain
A20-2215	NA	ND	ND		ND	28.1475			28.1475	Negative	Indeterminate	Specimen	Unidentifiable tissue	light brown gritty paste, no identifiable brain
A20-2216	NA	ND	ND		ND	25.3853			25.3853	Negative	Indeterminate	Specimen	Unidentifiable tissue	tan brownish film on spatula, piece of dirt?, no identifiable brain
A20-2217	NA	ND	ND		ND	27.4178			27.4178	Negative	Indeterminate	Specimen	Unidentifiable tissue	dark brown desiccated tissue, tan gritty film, no identifiable brain
A20-2218	NA	ND	ND		ND	32.4433			32.4433	Negative	Indeterminate	Specimen	Unidentifiable tissue	bone fragments, possibly skull with brown desiccated tissue
A20-2219	NA	ND	ND		ND	37.6535			37.6535	Inconclusive	Indeterminate	Specimen	Unidentifiable tissue	extremely desiccated bone fragments, fragile, brown/black tissue
A20-2220	NA	ND	ND		ND	24.3962			24.3962	Negative	Indeterminate	Specimen	Unidentifiable tissue	pieces of bone (spine?), descicated brown tissue, no identifiable brain
A20-2221	NA	ND	ND		ND	26.5404			26.5404	Negative	Indeterminate	Specimen	Unidentifiable tissue	large bone fragment, nasal?, maggots, thick pale tissue (skin?)
A20-2345	NA	ND	ND	ND	ND	ND	ND		ND	Inconclusive	Indeterminate	Specimen	Unidentifiable tissue	brown/red tissue, goopy, unidentifiable tissue
A20-2346	NA	ND	ND	ND	ND	26.3031			26.3031	Negative	Negative	Specimen	Brain tissue	unidentifiable brown/red tissue w/ gray liquid-likely brain
A20-2347	NA	ND	ND	ND	ND	30.3132			30.3132	Negative	Indeterminate	Specimen	Unidentifiable tissue	gray/black unidentifiable tissue w/hair, red/brown unidentifiable leathery tissue
A20-2348	NA	ND	ND	ND	ND	ND	ND		ND	Inconclusive	Indeterminate	Specimen	Unidentifiable tissue	yellow/tan desiccated leathery tissue, unidentifiable
A20-2349	NA	ND	ND	ND	ND	40.4118			40.4118	Inconclusive	Indeterminate	Specimen	Unidentifiable tissue	Gray and white tissue, very connective, possible brain
A20-2350	NA	ND	ND	ND	ND	ND			ND	Inconclusive	Indeterminate	Specimen	Brain tissue	Bone fragments, gray white tissue likely brain, gray/brown connective tissue?
A20-2351	NA	ND	ND	ND	ND	ND	ND		ND	Inconclusive	Indeterminate	Specimen	Unidentifiable tissue	Very desiccated tisseus some bone
A20-2352	NA	ND	ND	ND	ND	25.8996			25.8996	Negative	Indeterminate	Specimen	Unidentifiable tissue	Thick brown tissue, moist, unidentifiable
A20-2353	NA	ND	ND	ND	ND	20.9868	20.745		20.8659	Negative	Negative	Specimen	Brain tissue	Brain- white matter, some red blood, mushy
A20-2354	NA	ND	ND		ND	27.25			27.25	Negative	Negative	Specimen	Brain tissue	Cross section of brainstem, good condition, bloody
A20-2355	NA	13.5198	13.5998	13.9324	13.684	19.9039			19.9039	Positive	Positive	Specimen	Brain tissue	Cross section of brainstem, great condition
A20-2356	NA	ND	ND		ND	30.4423			30.4423	Negative	Indeterminate	Specimen	Unidentifiable tissue	Red/brown moist tissue, bone fragments, unidentifiable tissue
A20-2357	NA	ND	ND		ND	23.0288			23.0288	Negative	Negative	Specimen	Brain tissue	Tan/brown/pink goop with liquid, blood, brain tissue
A20-2362	NA	ND	ND		ND	35.3838			35.3838	Inconclusive	Indeterminate	Specimen	Unidentifiable tissue	Tan/brown fibrous tissue w/hair, bone fragments, no identifiable brain
A20-2363	NA	ND	ND		ND	29.7242			29.7242	Negative	Indeterminate	Specimen	Unidentifiable tissue	Tan/brown pastey tissue w/connective fibers, hair, bone fragments, no identifiable brain
A20-2364	NA	ND	ND		ND	25.711			25.711	Negative	Indeterminate	Specimen	Unidentifiable tissue	red/brown wet tissue, gritty, bone fragments, hair, no identifiable brain
A20-2365	NA	ND	ND		ND	23.9912			23.9912	Negative	Negative	Specimen	Brain tissue	red/brown unidentifiable tissue w/brain and bone fragments
A20-2366	NA	ND	ND		ND	32.4241			32.4241	Negative	Indeterminate	Specimen	Unidentifiable tissue	Bone fragment, tan/brown tissue, no identifiable brain
A20-2367	NA	ND	ND		ND	28.4668			28.4668	Negative	Indeterminate	Specimen	Unidentifiable tissue	Brown/tan cheesy tissue w/hair, no identifiable brain
A20-2368	NA	ND	ND		ND	ND			ND	Inconclusive	Indeterminate	Specimen	Unidentifiable tissue	red/brown tissue, possible muscle, no identifiable brain
A20-2369	NA	ND	ND		ND	22.9576			22.9576	Negative	Negative	Specimen	Brain tissue	pink/white goopy brain with some hair
A20-2370	NA	ND	ND		ND	27.2449			27.2449	Negative	Negative	Specimen	Brain tissue	Pink brain-like goop w/ red muscle-like tissue
A20-2371	NA	ND	ND		ND	24.8727			24.8727	Negative	Negative	Specimen	Brain tissue	Pink goopy tissue with white brain
A21-0006	NA	ND	ND		ND	33.9988			33.9988	Inconclusive	Indeterminate	Specimen	Unidentifiable tissue	Tan muscle-like thick tissue w/tendon like white tissue
A21-0007	NA	ND	ND		ND	32.2951			32.2951	Negative	Indeterminate	Specimen	Unidentifiable tissue	Tanish brownish liquid with bone fragment, likely bone, no identifiable brain
A21-0008	NA	ND	ND		ND	ND			ND	Inconclusive	Indeterminate	Specimen	Unidentifiable tissue	Dark brown tissue , some crumbly white cheesy tissue, bone fragment
A21-0009	NA	ND	ND		ND	40.9138			40.9138	Inconclusive	Indeterminate	Specimen	Unidentifiable tissue	Brown-red liquid with black specks/grit
A21-0010	NA	ND	ND		ND	40.8541			40.8541	Inconclusive	Indeterminate	Specimen	Unidentifiable tissue	Tan, cheesy tissue w/small bone fragment
A21-0011	NA	ND	ND		ND	32.4257			32.4257	Negative	Indeterminate	Specimen	Unidentifiable tissue	Black gritty tissue, desiccated, bone fragments
A21-0012	NA	ND	ND		ND	34.9207			34.9207	Inconclusive	Indeterminate	Specimen	Brain tissue	Red/brown w/tan liquidy goop, hair, likely brain
A21-0013	NA	ND	ND		ND	40.77			40.77	Inconclusive	Indeterminate	Specimen	Unidentifiable tissue	Bone fragments w/brown tissue and liquid
A21-0014	NA	ND	ND		ND	27.7024			27.7024	Negative	Indeterminate	Specimen	Unidentifiable tissue	Skull fragments w/bloody wet tissue/film
A21-0015	NA	ND	ND		ND	33.4073			33.4073	Inconclusive	Indeterminate	Specimen	Unidentifiable tissue	Severly desiccated, white brittle tissue, brown/red inside
A21-0016	NA	ND	ND		ND	33.6776			33.6776	Inconclusive	Indeterminate	Specimen	Brain tissue	tan, goopy thick tissue, some whitish tissue, likely brain
A21-1800	NA	ND	ND		ND	36.6693			36.6693	Inconclusive	Indeterminate	Specimen	Unidentifiable tissue	brown/red goop with some very small pieces of white tissue, no identifiable brain
A21-1801	NA	ND	ND		ND	26.7591			26.7591	Negative	Indeterminate	Specimen	Unidentifiable tissue	very little brownish red liquid, small piece of goopy gray/brown tissue, no identifiable brain
A21-1802	NA	ND	ND		ND	38.7612			38.7612	Inconclusive	Indeterminate	Specimen	Unidentifiable tissue	Slimy gray-brown tissue, ligaments?, no identifiable brain
A21-1803	NA	ND	ND		ND	27.5148			27.5148	Negative	Indeterminate	Specimen	Unidentifiable tissue	Extremely desiccated tissue, dried blood, no identifiable brain
A21-1804	NA	ND	ND		ND	27.5504			27.5504	Negative	Indeterminate	Specimen	Unidentifiable tissue	red-brown tissue on bone fragment, no identifiable brain
A21-1866	NA	ND	ND		ND	ND			ND	Inconclusive	Indeterminate	Specimen	Unidentifiable tissue	red bloody tissues w/ bone fragmenst, no identifiable brain
A21-1867	NA	ND	ND		ND	29.1764			29.1764	Negative	Negative	Specimen	Brain tissue	Moist brown hairy tissue, some goopy white tissue - likely brain
A21-1868	NA	ND*	ND*		ND*	29.5792			29.5792	Inconclusive	Indeterminate	Specimen	Brain tissue	Frothy white goopy liquid, likely brain
A21-1868	NA	37.4432	35.4771	36.0612	36.3272	30.2031			30.2031	Inconclusive	Indeterminate	Specimen	Brain tissue
A21-1868	NA	38.8903	ND	ND	38.8903	31.4165			31.4165	Inconclusive	Indeterminate	Specimen	Brain tissue
A21-1868	NA	ND	ND	ND	ND	34.2227			34.2227	Inconclusive	Indeterminate	Specimen	Brain tissue
A21-1868	NA	ND	ND	ND	ND	29.5623			29.5623	Inconclusive	Indeterminate	Specimen	Brain tissue
A21-1868	NA	38.6242	ND	ND	38.6242	33.0924			33.0924	Inconclusive	Indeterminate	Specimen	Brain tissue
A21-1868	NA	ND	37.97	ND	37.97	30.5491			30.5491	Inconclusive	Indeterminate	Specimen	Brain tissue
A21-1868	NA	41.28	36.9354	ND	39.1077	33.5432			33.5432	Inconclusive	Indeterminate	Specimen	Brain tissue
A21-1869	NA	ND	ND		ND	26.1373			26.1373	Negative	Indeterminate	Specimen	Unidentifiable tissue	red tissue w/bone fragment, tough, no identifiable brain
A21-2343	NA	ND	ND	ND	ND	26.6952			26.6952	Negative	Negative	Specimen	Brain tissue	Tin, tan goop with white tissue, likely brain, took swab
A21-2344	NA	ND	ND	ND	ND	31.0341			31.0341	Negative	Negative	Specimen	Brain tissue	pastey tan mush with some whitish tissue, likely brain, liquefied, took swab
A21-2345	NA	ND	ND	ND	ND	25.6325			25.6325	Negative	Negative	Specimen	Brain tissue	liquefied tissue, brown goo w/ white streaks, likley brain
A21-2346	NA	ND	ND	ND	ND	30.3678			30.3678	Negative	Indeterminate	Specimen	Unidentifiable tissue	liquefied tissue, chunky pink/brown liquid w/ pind and brown chunks, no identifiable brain
A21-2347	NA	ND	ND	ND	ND	32.7607			32.7607	Negative	Indeterminate	Specimen	Unidentifiable tissue	grayish desiccated tissue w/ bone fragments, no identifiable brain
NC21112	NA	ND	ND	ND	ND	21.88			21.88	Negative	Negative	Specimen	Brain tissue	black and tan/white tissue, likelyb rain, goopy, no structures
NC21113	NA	ND	ND	ND	ND	22.9793			22.9793	Negative	Negative	Specimen	Brain tissue	red liquid, blood, some small blobs of white tissue, likely brain
NC21195	NA	ND	ND	ND	ND	23.0575			23.0575	Negative	Negative	Specimen	Brain tissue	mostly brown tissue goop, some pink and white, likely brain
NC21199	NA	ND	ND	ND	ND	26.4609			26.4609	Negative	Negative	Specimen	Brain tissue	Goopy white tissue w. brown and some pink tissue, likley brain
NC21203	NA	ND	ND	ND	ND	21.7828			21.7828	Negative	Negative	Specimen	Brain tissue	Goopy white tissue w/blood and brownish tissue, likely brain
A21-2968	NA	ND	ND	ND	ND	37.9234			37.9234	Inconclusive	Indeterminate	Specimen	Unidentifiable tissue	Brown desiccated tissue matted in fur, no identifiable brain
A21-2969	NA	ND	ND	ND	ND	26.4337			26.4337	Negative	Indeterminate	Specimen	Unidentifiable tissue	dark red firm tissue and white tough tissue, no identifiable brain
A21-2970	NA	ND	ND		ND	ND			ND	Inconclusive	Indeterminate	Specimen	Unidentifiable tissue	Pink and gray tissue, firmish, not wet, bone fragment, no identifiable brain
A21-2971	NA	ND	ND		ND	25.6901			25.6901	Negative	Indeterminate	Specimen	Unidentifiable tissue	severely desiccated brown tissue hardened on bone fragment, no identifiable brain
A21-2972	NA	ND	ND	ND	ND	29.1609			29.1609	Negative	Indeterminate	Specimen	Unidentifiable tissue	gray/white tissue, too firm for brain, dark red firm tissue, hair, no identifiable brain
A21-2973	NA	ND	ND	ND	ND	35.8054			35.8054	Inconclusive	Indeterminate	Specimen	Unidentifiable tissue	Dark red firm tissue, bone fragments, no identifiable brain
A21-2974	NA	ND	ND		ND	24.465			24.465	Negative	Indeterminate	Specimen	Unidentifiable tissue	dark red firm tissue , some white softer tissue and connective tissue, no identifiable brain
A21-2975	NA	ND	ND		ND	24.4679			24.4679	Negative	Indeterminate	Specimen	Unidentifiable tissue	red bloody tissue, moist goop matted in hair, bone fragments, no identifiable brain
A21-2976	NA	20.397	20.4939		20.4454	24.6099			24.6099	Positive	Positive	Specimen	Unidentifiable tissue	dark red and red mushy tissue, moist and soft, no identifiable brain
A21-2977	1	37.8939	38.7876		38.3408	26.5621			26.5621	Inconclusive	Indeterminate	Specimen	Unidentifiable tissue	dark red, liquid tissue, hair, no identifiable brain
A21-2977_newextraction	2	ND	42.3363	40.265	41.3007	26.3629			26.3629	Inconclusive	Indeterminate	Specimen	Unidentifiable tissue	dark red, liquid tissue, hair, no identifiable brain
A21-2977_original	3	ND	ND	41.2264	41.2264	25.144			25.144	Inconclusive	Indeterminate	Specimen	Unidentifiable tissue	dark red, liquid tissue, hair, no identifiable brain
A22-0184	NA	ND	ND		ND	ND			ND	Inconclusive	Indeterminate	Specimen	Unidentifiable tissue	Hair,Bone fragments,Unidentifiable tissue
A22-0185	NA	ND	ND		ND	30.747			30.747	Negative	Indeterminate	Specimen	Unidentifiable tissue	Bone fragments,Muscle tissue,Unidentifiable tissue
A22-0186	NA	ND	ND		ND	26.844			26.844	Negative	Indeterminate	Specimen	Unidentifiable tissue	Bone fragments,Muscle tissue,Unidentifiable tissue
A22-0187	NA	ND	ND		ND	22.205			22.205	Negative	Indeterminate	Specimen	Unidentifiable tissue	Unidentifiable tissue,No identifiable
A22-0188	NA	ND	ND		ND	34.389			34.389	Inconclusive	Negative	Specimen	Brain tissue	Unidentifiable tissue,like brain
A22-0189	NA	ND	ND		ND	28.977			28.977	Negative	Indeterminate	Specimen	Unidentifiable tissue	Desiccated,Skin,Hair,Bone fragments,Unidentifiable tissue
A22-0190	NA	ND	ND		ND	26.008			26.008	Negative	Indeterminate	Specimen	Unidentifiable tissue	Hair,Bone fragments,Unidentifiable tissue
A22-0191	NA	ND	ND		ND	38.302			38.302	Inconclusive	Indeterminate	Specimen	Unidentifiable tissue	Desiccated,Bone fragments,Unidentifiable tissue
A22-0192	NA	ND	ND		ND	38.471			38.471	Inconclusive	Indeterminate	Specimen	Unidentifiable tissue	Desiccated,Bone fragments,Unidentifiable tissue
A22-0193	NA	ND	ND		ND	20.831			20.831	Negative	Indeterminate	Specimen	Unidentifiable tissue	Desiccated,Hair,Bone fragments
A22-0194	NA	ND	ND		ND	33.948			33.948	Inconclusive	Indeterminate	Specimen	Unidentifiable tissue	Desiccated,Bone fragments,Unidentifiable tissue
A22-0195	NA	ND	ND		ND	36.125			36.125	Inconclusive	Indeterminate	Specimen	Unidentifiable tissue	Desiccated,Skin,Hair,Bone fragments,Unidentifiable tissue
A22-0196	NA	ND	ND		ND	24.846			24.846	Negative	Indeterminate	Specimen	Unidentifiable tissue	Blood,Bone fragments,Unidentifiable tissue
A22-0197	NA	ND	ND		ND	33.116			33.116	Inconclusive	Indeterminate	Specimen	Unidentifiable tissue	Bone fragments,Unidentifiable tissue
A22-0198	NA	ND	ND		ND	26.348			26.348	Negative	Indeterminate	Specimen	Unidentifiable tissue	Bone fragments,Muscle tissue,Unidentifiable tissue
A22-0199	NA	ND	ND		ND	38.334			38.334	Inconclusive	Indeterminate	Specimen	Unidentifiable tissue	Skin,Hair,Bone fragments,Muscle tissue
A22-0200	NA	ND	ND		ND	25.251			25.251	Negative	Indeterminate	Specimen	Unidentifiable tissue	Bone fragments,Muscle tissue
A22-0201	NA	ND	ND		ND	18.638			18.638	Negative	Indeterminate	Specimen	Unidentifiable tissue	Desiccated,Skin,Hair,Bone fragments
A22-0202	NA	ND	ND		ND	24.868			24.868	Negative	Indeterminate	Specimen	Unidentifiable tissue	Desiccated,Bone fragments,Unidentifiable tissue
A22-0203	NA	ND	ND		ND	34.054			34.054	Inconclusive	Indeterminate	Specimen	Unidentifiable tissue	Desiccated,Skin,Bone fragments,Muscle tissue,Unidentifiable tissue
A22-0204	NA	ND	ND		ND	23.258			23.258	Negative	Indeterminate	Specimen	Unidentifiable tissue	Bone fragments,Muscle tissue
A22-0205	NA	ND	ND		ND	23.993			23.993	Negative	Indeterminate	Specimen	Unidentifiable tissue	Bone fragments,Unidentifiable tissue
A22-0206	NA	ND	ND		ND	26.389			26.389	Negative	Indeterminate	Specimen	Unidentifiable tissue	Desiccated,Bone fragments,Unidentifiable tissue
A22-0207	NA	ND	ND		ND	32.387			32.387	Negative	Indeterminate	Specimen	Unidentifiable tissue	Desiccated,Bone fragments
A22-0208	NA	ND	ND		ND	30.28			30.28	Negative	Indeterminate	Specimen	Unidentifiable tissue	Skin,Hair,Muscle tissue
A22-0209	NA	ND	ND		ND	34.157			34.157	Inconclusive	Indeterminate	Specimen	Unidentifiable tissue	Skin,Hair,Bone fragments,Unidentifiable tissue
A22-0210	NA	ND	ND		ND	28.458			28.458	Negative	Indeterminate	Specimen	Unidentifiable tissue	Bone fragments
