# Supplementary material for: Enhanced rabies surveillance in roadkill specimens by real-time RT-PCR
Source: PLoS Negl Trop Dis. 2025 Jul 18;19(7):e0013348. doi: 10.1371/journal.pntd.0013348 (PMC12324673; doi:10.1371/journal.pntd.0013348)
Supplement: S3 Table — (XLSX) [file pntd.0013348.s003.xlsx]

## Sheet: Sheet1
Vendor	Product	Catalog	ListPrice	Reactions	Cost per reaction/run	Replicates	Cost per sample (single)	Cost per sample (duplicate LN34)
ThermoFisher	AgPath-ID™ One-Step RT-PCR Reagents	4387391	1892	1000	1.892	2	3.784	5.676
Zymo Research	Direct-zol RNA Miniprep	R2052	623.7	200	3.1185	1	3.1185	3.1185
ThermoFisher	TRIzol™ Reagent	15596026	397	200	1.985	1	1.985	1.985
CDC Provided	Primers	NA	0	1000	0	1	0	0
CDC Provided	Probes	NA	0	1000	0	1	0	0
CDC Provided	Positive Control	NA	0	1000	1.892	2	3.784	3.784	Positive control tested in duplicate for LN34/rabies
Water	NTC	NA	0	1000	1.892	4	7.568	7.568	water tested in duplicate in each assay
Sarstedt	Screw cap micro tube, 1.5 ml, PCR Performance Tested	72.703.406	439	1000	0.439	1	0.5	0.5	Estimated cost of pipette tubes and tips
ThermoFisher	MicroAmp™ Fast Optical 96-Well Reaction Plate, 0.1 mL	4346907	57.75	10	5.775	20	0.28875	5.775
ThermoFisher	MicroAmp™ Clear Adhesive Film	4306311	187	100	1.87	20	0.0935	1.87
							Singlicate LN34	Duplicate LN34
				BaseCost per sample			9.3875	11.2795
				Cost controls			11.852	11.852
				Cost per sample (1 Sample)			28.8845	23.1315
				Cost per sample (20 samples)			10.3624	11.8721
