# Supplementary material for: Enhanced rabies surveillance in roadkill specimens by real-time RT-PCR
Source: PLoS Negl Trop Dis. 2025 Jul 18;19(7):e0013348. doi: 10.1371/journal.pntd.0013348 (PMC12324673; doi:10.1371/journal.pntd.0013348)
Supplement: S4 Table — (XLSX) [file pntd.0013348.s004.xlsx]

## Sheet: Sheet1
Test_date	Sample	Extraction	Dilution	Replicates with amplification observed	Total Replicates
2021-06-16	Floyd Raccoon	1	None	2	2
2021-06-17	Floyd Raccoon	1	None	3	3
2021-06-17	Floyd Raccoon	2	None	0	3
2021-06-21	Floyd Raccoon	4	None	1	3
2021-06-21	Floyd Raccoon	4	1:10	0	3
2021-06-21	Floyd Raccoon	2	1:10	1	3
2021-06-21	Floyd Raccoon	4	None	1	3
2021-06-21	Floyd Raccoon	3	1:10	1	3
2021-06-21	Floyd Raccoon	1	1:10	2	3
2021-06-21	Floyd Raccoon	1	None	3	3
2021-09-02	Floyd Raccoon	3	None	1	3
2021-09-02	Floyd Raccoon	4	None	3	3
			Total:	18	35
2022-01-12	Niagara Raccoon	1	None	2	2
2022-01-13	Niagara Raccoon	2	None	2	3
2022-01-13	Niagara Raccoon	3	None	1	3
			Total:	5	8
